# Supplementary material for: Nucleophilic substitution of a phthalimidyl group with morpholine in an N1-methyl-1,2,3-triazole: crystallographic evidence for migration of the methyl­ene bridge
Source: Acta Crystallogr C Struct Chem. 2026 Mar 24;82(Pt 4):144–50. doi: 10.1107/S2053229626002810 (PMC13051533; doi:10.1107/S2053229626002810)
Supplement: Supplementary file 2 [file c-82-00144-3sup2.hkl]

data_3
_computing_structure_refinement   'olex2.refine 1.5 (Bourhis et al., 2015)'
_shelx_refln_list_code            4
loop_
  _space_group_symop_id
  _space_group_symop_operation_xyz
  1  x,y,z
  2  -x+1/2,y+1/2,-z+1/2
  3  -x,-y,-z
  4  x-1/2,-y-1/2,z-1/2

_space_group_crystal_system       monoclinic
_space_group_IT_number            14
_space_group_name_H-M_alt         'P 1 21/n 1'
_space_group_name_Hall            '-P 2ybc (x-z,y,z)'
_symmetry_space_group_name_H-M    'P 1 21/n 1'
_symmetry_space_group_name_Hall   '-P 2ybc (x-z,y,z)'
_symmetry_Int_Tables_number       14
_cell_length_a                    8.9293(5)
_cell_length_b                    5.4537(3)
_cell_length_c                    31.0109(16)
_cell_angle_alpha                 90
_cell_angle_beta                  93.347(2)
_cell_angle_gamma                 90
_cell_volume                      1507.58(14)
loop_
  _refln_index_h
  _refln_index_k
  _refln_index_l
  _refln_F_squared_calc
  _refln_F_squared_meas
  _refln_F_squared_sigma
  _refln_F_squared_weight
  _refln_observed_status
-13 0 -7 455.512 487.067 35.425 7.521 o
-13 0 -5 484.698 471.450 34.087 8.060 o
-13 0 -3 554.063 575.912 37.862 6.558 o
-13 0 -1 112.861 150.000 38.961 6.571 o
-13 0 1 144.502 152.922 37.013 7.245 o
-13 0 3 7.253 34.091 34.091 8.697 o
-13 0 5 798.705 776.201 65.260 2.294 o
-13 0 7 258.685 239.903 30.597 10.280 o
-13 0 9 51.705 81.704 43.831 5.243 o
-13 0 11 1137.970 1140.640 82.792 1.430 o
-13 1 -6 44.663 39.935 35.065 8.187 o
-13 1 -5 51.131 81.035 19.865 24.929 o
-13 1 -4 2.477 25.044 20.229 24.650 o
-13 1 -3 340.445 334.299 35.634 7.582 o
-13 1 -2 44.579 54.344 20.229 24.214 o
-13 1 -1 21.591 13.855 19.865 25.445 o
-13 1 0 38.729 56.647 18.558 28.701 o
-13 1 1 44.183 30.974 20.196 24.384 o
-13 1 2 20.040 10.243 41.206 5.958 o
-13 1 3 767.452 724.056 29.803 9.750 o
-13 1 4 235.395 246.586 21.412 20.046 o
-13 1 5 6.388 20.840 17.231 33.888 o
-13 1 6 27.870 33.402 20.948 22.796 o
-13 1 7 60.750 86.090 18.849 27.480 o
-13 1 8 37.925 42.083 17.482 32.350 o
-13 1 9 566.189 519.873 28.837 10.766 o
-13 1 10 81.634 82.587 15.236 40.839 o
-13 1 11 89.634 87.663 16.860 33.596 o
-12 0 -10 687.096 815.283 43.698 4.930 o
-12 0 -8 1.022 -46.266 19.974 25.397 o
-12 0 -6 1383.840 1378.830 68.182 2.055 o
-12 0 -4 1180.500 1206.880 50.619 3.613 o
-12 0 -2 395.520 436.430 30.211 10.198 o
-12 0 0 512.589 538.346 44.805 4.801 o
-12 0 2 19.297 31.994 20.100 24.805 o
-12 0 4 127.388 147.078 35.065 8.071 o
-12 0 6 2796.280 2677.830 86.059 1.267 o
-12 0 8 347.473 404.221 43.831 5.084 o
-12 0 10 360.271 334.950 34.005 8.267 o
-12 0 12 825.880 781.239 32.672 8.235 o
-12 0 14 14.320 15.002 15.455 41.932 o
-12 0 16 908.227 795.159 33.537 7.794 o
-12 0 18 199.320 187.332 20.549 22.001 o
-12 0 20 3.904 -14.077 16.836 35.691 o
-12 0 22 898.112 867.468 36.623 6.666 o
-12 1 -11 117.133 145.289 27.678 12.815 o
-12 1 -10 295.248 312.112 20.366 21.374 o
-12 1 -9 1.837 28.469 17.995 31.097 o
-12 1 -8 673.729 671.017 37.256 6.656 o
-12 1 -7 169.781 179.318 17.458 29.918 o
-12 1 -6 1.500 17.758 17.614 32.524 o
-12 1 -5 0.510 2.495 21.939 21.047 o
-12 1 -4 310.447 321.481 25.955 13.776 o
-12 1 -3 29.514 47.334 18.329 29.558 o
-12 1 -2 1120.670 1146.130 41.607 5.168 o
-12 1 -1 49.222 82.719 19.104 26.901 o
-12 1 0 432.876 476.709 27.154 12.267 o
-12 1 1 197.430 213.382 21.523 20.144 o
-12 1 2 769.274 769.361 28.136 10.711 o
-12 1 3 27.080 14.039 13.481 54.438 o
-12 1 4 345.738 315.418 18.997 23.721 o
-12 1 5 93.120 97.473 13.552 50.127 o
-12 1 6 3.914 -22.710 11.663 74.229 o
-12 1 7 272.404 312.031 17.297 28.506 o
-12 1 8 835.982 842.480 27.402 11.019 o
-12 1 9 1.238 13.482 12.493 64.514 o
-12 1 10 385.574 378.195 18.629 23.963 o
-12 1 11 4.550 8.202 12.520 64.201 o
-12 1 12 260.927 241.932 16.354 31.908 o
-12 1 13 4.596 0.804 11.765 72.878 o
-12 1 14 949.276 938.383 26.669 11.229 o
-12 1 15 0.804 11.272 12.029 69.642 o
-12 1 16 644.241 673.601 25.403 13.057 o
-12 1 17 1.205 -9.401 11.541 76.006 o
-12 1 18 305.171 276.989 15.982 32.293 o
-12 1 19 42.682 40.576 12.802 58.890 o
-12 1 20 283.749 268.653 16.069 32.360 o
-12 1 21 9.692 1.176 12.053 69.125 o
-12 2 -11 89.913 117.588 35.292 8.012 o
-12 2 -10 600.011 595.001 31.331 9.204 o
-12 2 -9 51.869 77.889 38.102 6.925 o
-12 2 -8 174.687 159.534 29.805 10.997 o
-12 2 -7 100.989 115.819 19.261 25.872 o
-12 2 -6 296.275 288.036 20.267 21.623 o
-12 2 -5 169.857 170.657 16.336 33.750 o
-12 2 -4 375.013 388.250 19.134 22.968 o
-12 2 -3 17.898 5.713 12.883 60.085 o
-12 2 -2 92.451 102.154 11.888 63.318 o
-12 2 -1 20.299 28.676 10.835 83.131 o
-12 2 0 1173.770 1173.140 26.803 10.581 o
-12 2 1 311.276 315.938 14.588 36.906 o
-12 2 2 5.554 -9.473 10.948 84.059 o
-12 2 3 17.898 3.030 12.321 65.674 o
-12 2 4 54.344 43.192 14.693 44.886 o
-12 2 5 297.925 302.404 14.771 36.547 o
-12 2 6 1171.180 1212.170 27.864 9.953 o
-12 2 7 119.096 140.248 12.378 56.952 o
-12 2 8 56.516 62.192 11.651 68.868 o
-12 2 9 1.539 10.545 11.054 82.353 o
-12 2 10 557.513 539.358 18.187 22.997 o
-12 2 11 119.887 148.352 12.765 53.819 o
-12 2 12 360.013 357.061 15.958 31.114 o
-12 2 13 93.953 98.415 12.494 57.978 o
-12 2 14 17.936 2.051 11.126 80.279 o
-12 2 15 16.441 8.109 10.847 84.231 o
-12 2 16 853.979 806.442 29.197 9.923 o
-12 2 17 55.728 67.816 11.429 71.215 o
-12 2 18 29.638 27.358 10.957 80.632 o
-12 2 19 0.740 9.471 11.404 77.508 o
-12 3 -8 141.379 126.406 16.448 34.091 o
-12 3 -7 106.185 101.452 14.247 45.350 o
-12 3 -6 261.226 286.583 16.154 32.260 o
-12 3 -5 95.551 77.230 12.689 56.771 o
-12 3 -4 278.836 315.473 15.819 32.937 o
-12 3 -3 605.696 605.313 21.612 17.235 o
-12 3 -2 147.498 155.010 13.434 48.280 o
-12 3 -1 203.566 213.522 18.427 26.652 o
-12 3 0 7.141 -13.571 11.819 72.070 o
-12 3 1 83.831 52.517 11.964 64.350 o
-12 3 2 243.827 218.878 13.976 41.930 o
-12 3 3 133.067 132.150 12.739 53.817 o
-12 3 4 137.095 125.913 13.094 51.284 o
-12 3 5 38.774 48.759 11.670 70.178 o
-12 3 6 165.465 175.680 13.436 47.426 o
-12 3 7 192.197 193.531 21.445 20.362 o
-12 3 8 162.729 143.171 13.363 48.433 o
-12 3 9 223.628 201.101 14.438 40.381 o
-12 3 10 238.397 224.001 14.370 40.136 o
-12 3 11 75.040 78.798 12.779 56.861 o
-12 3 12 74.194 87.884 13.851 48.894 o
-12 3 13 312.141 333.554 19.926 22.026 o
-11 0 -9 29.767 41.688 21.429 21.760 o
-11 0 -7 786.783 808.121 70.617 1.969 o
-11 0 -5 62.442 83.787 21.916 20.521 o
-11 0 -3 94.707 95.526 20.239 23.668 o
-11 0 -1 3271.580 3359.050 100.210 0.941 o
-11 0 1 120.705 123.113 19.831 24.298 o
-11 0 3 997.173 1014.740 33.044 7.825 o
-11 0 5 638.464 645.538 32.513 8.551 o
-11 0 7 316.084 325.731 18.634 24.700 o
-11 0 9 444.287 465.841 26.898 12.463 o
-11 0 11 921.836 894.914 39.752 5.743 o
-11 0 13 16.970 11.061 12.321 65.503 o
-11 0 15 515.358 477.152 24.073 14.915 o
-11 0 17 1390.200 1394.240 43.421 4.667 o
-11 0 19 216.295 204.955 19.612 23.766 o
-11 0 21 1285.740 1267.360 43.123 4.777 o
-11 0 23 1111.830 1172.900 41.479 5.194 o
-11 0 25 14.786 29.927 22.792 19.367 o
-11 0 27 328.369 311.928 24.282 15.511 o
-11 1 -10 2.057 2.954 12.075 69.297 o
-11 1 -9 1082.700 1099.230 29.272 9.400 o
-11 1 -8 56.823 86.019 12.755 57.675 o
-11 1 -7 28.126 49.950 11.965 67.534 o
-11 1 -6 164.336 188.015 21.231 20.914 o
-11 1 -5 117.908 115.047 14.554 43.171 o
-11 1 -4 34.972 34.949 10.526 86.159 o
-11 1 -3 1747.060 1785.480 38.289 5.530 o
-11 1 -2 21.870 23.807 9.277 112.044 o
-11 1 -1 45.663 47.006 9.027 111.978 o
-11 1 0 35.619 39.513 11.060 78.237 o
-11 1 1 398.195 392.163 14.087 36.591 o
-11 1 2 127.070 128.639 11.197 67.381 o
-11 1 3 260.352 259.692 12.921 46.438 o
-11 1 4 83.809 87.721 11.271 70.532 o
-11 1 5 134.490 134.262 11.406 64.772 o
-11 1 6 74.649 96.593 10.070 86.291 o
-11 1 7 1860.960 1912.250 34.285 6.462 o
-11 1 8 60.008 70.408 9.939 91.145 o
-11 1 9 86.163 94.786 12.458 58.702 o
-11 1 10 358.350 363.526 12.828 42.977 o
-11 1 11 40.962 37.715 8.489 126.910 o
-11 1 12 45.582 60.811 8.831 115.313 o
-11 1 13 1560.260 1503.410 25.923 10.230 o
-11 1 14 6.177 12.924 8.202 147.072 o
-11 1 15 340.396 333.448 11.797 49.188 o
-11 1 16 8.327 3.379 8.194 148.061 o
-11 1 17 573.247 557.095 14.785 30.538 o
-11 1 18 33.835 42.854 8.797 119.808 o
-11 1 19 563.419 548.019 20.233 19.465 o
-11 1 20 329.803 331.247 12.473 45.886 o
-11 1 21 373.273 359.856 13.114 41.368 o
-11 1 22 166.384 177.672 16.044 34.848 o
-11 1 23 596.395 592.680 23.427 15.180 o
-11 1 24 3.188 3.248 11.148 81.144 o
-11 1 25 649.963 606.460 22.537 15.961 o
-11 1 26 4.239 14.145 11.698 73.278 o
-11 1 27 301.299 303.945 19.027 24.033 o
-11 2 -10 135.398 132.969 11.800 61.180 o
-11 2 -9 38.492 51.035 10.126 91.413 o
-11 2 -8 29.379 15.098 9.690 102.678 o
-11 2 -7 68.652 61.862 10.197 86.644 o
-11 2 -6 69.403 101.422 11.551 67.971 o
-11 2 -5 1032.210 1010.540 23.144 13.630 o
-11 2 -4 85.753 81.272 10.109 85.389 o
-11 2 -3 6.165 5.794 9.029 122.556 o
-11 2 -2 278.029 289.213 12.729 46.567 o
-11 2 -1 310.036 332.103 13.390 41.877 o
-11 2 0 129.660 133.941 10.829 70.881 o
-11 2 1 80.747 76.243 10.130 85.784 o
-11 2 2 199.578 210.020 11.729 57.090 o
-11 2 3 38.068 31.164 9.983 95.036 o
-11 2 4 12.232 16.820 9.650 105.785 o
-11 2 5 1021.160 1012.240 23.102 13.691 o
-11 2 6 102.993 116.951 10.659 75.230 o
-11 2 7 76.729 81.314 10.302 83.451 o
-11 2 8 346.406 365.139 14.119 37.658 o
-11 2 9 386.741 395.349 14.577 34.986 o
-11 2 10 15.043 20.584 9.735 103.352 o
-11 2 11 361.825 345.775 14.209 37.198 o
-11 2 12 104.801 108.346 10.762 74.196 o
-11 2 13 85.768 73.486 10.742 77.146 o
-11 2 14 24.473 15.990 11.543 73.728 o
-11 2 15 663.375 653.204 18.502 21.363 o
-11 2 16 219.468 228.220 12.805 48.785 o
-11 2 17 920.454 964.587 23.509 13.663 o
-11 2 18 99.306 100.653 10.349 80.018 o
-11 2 19 25.134 21.273 9.134 115.052 o
-11 2 20 71.011 64.352 9.799 92.573 o
-11 2 21 222.526 211.721 11.670 56.529 o
-11 2 22 246.891 235.275 11.834 53.927 o
-11 2 23 893.258 900.620 21.493 15.766 o
-11 2 24 382.244 382.018 14.631 34.976 o
-11 2 25 62.687 50.148 10.870 78.203 o
-11 3 -10 51.601 71.945 14.424 46.181 o
-11 3 -9 945.109 949.055 26.720 11.194 o
-11 3 -8 43.297 50.905 12.510 61.254 o
-11 3 -7 4.333 0.885 9.052 122.750 o
-11 3 -6 137.546 149.364 11.883 59.977 o
-11 3 -5 438.768 442.336 14.468 34.162 o
-11 3 -4 110.887 93.333 10.175 81.654 o
-11 3 -3 259.281 245.618 11.924 52.678 o
-11 3 -2 55.723 59.734 9.642 97.325 o
-11 3 -1 149.870 150.174 11.505 62.632 o
-11 3 0 37.789 43.833 9.356 106.320 o
-11 3 1 542.716 527.398 18.519 22.518 o
-11 3 2 11.857 17.676 9.557 107.779 o
-11 3 3 730.227 750.235 23.101 14.870 o
-11 3 4 86.934 61.030 10.915 75.364 o
-11 3 5 79.195 70.921 10.818 76.788 o
-11 3 6 190.998 174.336 12.272 54.179 o
-11 3 7 119.481 131.665 11.807 61.939 o
-11 3 8 93.178 86.701 11.459 67.961 o
-11 3 9 248.516 239.569 13.292 45.031 o
-11 3 10 7.532 -17.320 10.207 96.368 o
-11 3 11 121.557 111.599 12.931 53.229 o
-11 3 12 75.091 69.978 14.680 44.092 o
-11 3 13 837.941 839.433 22.397 15.114 o
-11 3 14 97.048 101.161 11.810 63.838 o
-11 3 15 390.528 380.459 15.523 31.904 o
-11 3 16 19.919 25.518 11.473 74.588 o
-11 3 17 127.999 114.344 12.961 52.730 o
-11 3 18 114.070 113.143 12.648 55.600 o
-11 3 19 407.951 394.918 15.882 30.502 o
-11 3 20 325.750 302.709 14.806 35.931 o
-11 3 21 57.932 49.076 11.822 67.339 o
-11 3 22 2.090 9.952 12.423 65.282 o
-11 4 -10 8.761 -13.926 12.611 63.273 o
-11 4 -9 24.656 15.064 12.847 59.889 o
-11 4 -8 263.470 240.783 18.140 26.706 o
-11 4 -7 17.472 16.236 14.233 49.221 o
-11 4 -6 119.190 151.762 15.932 36.282 o
-11 4 -5 1403.970 1441.090 42.273 4.876 o
-11 4 -4 18.675 9.834 10.944 82.499 o
-11 4 -3 65.180 65.869 11.854 66.099 o
-11 4 -2 118.685 105.682 13.173 51.721 o
-11 4 -1 76.133 78.222 11.855 65.145 o
-11 4 0 206.548 210.473 16.074 33.865 o
-11 4 1 310.007 341.915 18.485 25.021 o
-11 4 2 19.351 24.018 10.442 89.598 o
-11 4 3 64.620 53.386 10.989 76.395 o
-11 4 4 347.055 341.285 14.598 36.020 o
-11 4 5 157.705 156.280 12.908 51.318 o
-11 4 6 164.906 151.155 12.108 56.910 o
-11 4 7 230.091 217.663 12.901 48.048 o
-11 4 8 49.447 60.065 10.771 80.195 o
-11 4 9 109.657 95.849 11.671 64.635 o
-11 4 10 51.882 41.077 12.905 57.594 o
-11 4 11 271.191 260.210 16.085 32.538 o
-11 4 12 159.664 151.595 15.147 38.943 o
-11 4 13 8.602 -10.266 12.042 69.363 o
-11 4 14 50.090 45.186 12.759 58.830 o
-11 4 15 179.742 162.179 14.527 41.332 o
-10 0 -8 353.330 303.705 23.387 16.519 o
-10 0 -6 1164.990 1216.060 45.797 4.334 o
-10 0 -4 577.726 566.615 30.211 9.867 o
-10 0 -2 2026.600 2042.800 51.616 3.278 o
-10 0 0 3168.240 3156.670 74.737 1.614 o
-10 0 2 20.869 3.107 10.747 85.593 o
-10 0 4 1045.610 970.116 46.355 4.302 o
-10 0 6 1148.470 1117.000 60.875 2.574 o
-10 0 8 763.036 770.723 21.091 16.929 o
-10 0 10 1777.970 1814.860 36.875 5.848 o
-10 0 12 667.282 701.057 28.873 10.453 o
-10 0 14 1610.560 1635.590 30.038 8.187 o
-10 0 16 1023.440 1024.450 31.643 8.383 o
-10 0 18 263.339 241.685 14.395 39.325 o
-10 0 20 1258.600 1256.390 36.086 6.499 o
-10 0 22 544.102 570.391 24.486 14.279 o
-10 0 24 143.308 162.587 18.979 26.013 o
-10 0 26 1391.610 1369.250 39.447 5.506 o
-10 0 28 487.066 469.501 24.856 14.205 o
-10 0 30 67.007 47.630 16.871 34.187 o
-10 0 32 134.044 139.681 22.049 19.763 o
-10 1 -9 52.430 56.984 8.024 135.231 o
-10 1 -8 767.823 783.042 17.673 21.669 o
-10 1 -7 0.086 -6.120 6.978 208.111 o
-10 1 -6 169.241 185.410 9.769 78.102 o
-10 1 -5 105.353 118.951 8.562 106.850 o
-10 1 -4 2043.270 2047.400 32.570 6.797 o
-10 1 -3 487.715 492.807 12.864 38.560 o
-10 1 -2 121.255 127.856 8.231 110.192 o
-10 1 -1 316.723 352.491 11.907 49.022 o
-10 1 0 9.504 -0.967 7.093 196.594 o
-10 1 1 146.098 150.256 8.901 93.680 o
-10 1 2 3412.610 3467.940 50.665 3.048 o
-10 1 3 264.494 274.773 13.364 43.791 o
-10 1 4 460.717 443.688 12.361 41.673 o
-10 1 5 4.504 8.929 6.541 230.606 o
-10 1 6 198.610 206.223 10.380 68.798 o
-10 1 7 650.624 654.845 15.387 27.597 o
-10 1 8 1643.110 1617.520 36.276 6.124 o
-10 1 9 10.757 20.484 7.109 190.256 o
-10 1 10 495.678 510.470 15.200 30.651 o
-10 1 11 68.014 84.302 7.996 129.420 o
-10 1 12 1534.260 1520.470 25.249 10.627 o
-10 1 13 103.693 115.711 8.631 106.008 o
-10 1 14 581.454 575.507 14.622 30.762 o
-10 1 15 19.735 14.412 7.506 169.338 o
-10 1 16 24.267 14.589 7.312 176.022 o
-10 1 17 7.034 13.076 7.455 176.757 o
-10 1 18 2068.000 2058.880 30.583 7.396 o
-10 1 19 26.702 43.977 8.464 129.956 o
-10 1 20 1078.970 1067.200 20.323 16.048 o
-10 1 21 72.415 73.922 8.744 111.705 o
-10 1 22 66.661 73.792 8.734 112.863 o
-10 1 23 64.829 89.934 9.848 91.043 o
-10 1 24 545.986 571.000 15.172 29.746 o
-10 1 25 483.405 469.755 13.905 35.123 o
-10 1 26 726.644 739.250 17.991 21.547 o
-10 1 27 102.053 108.447 9.902 85.545 o
-10 1 28 235.424 233.849 12.291 51.359 o
-10 1 29 14.039 6.332 13.862 52.140 o
-10 1 30 143.282 110.925 16.188 35.184 o
-10 1 31 99.559 110.002 16.317 35.383 o
-10 1 32 2.933 42.828 14.786 45.699 o
-10 2 -9 10.234 6.013 7.486 175.478 o
-10 2 -8 1179.980 1207.710 24.885 11.757 o
-10 2 -7 231.132 264.469 11.227 58.321 o
-10 2 -6 1099.700 1082.800 21.359 14.932 o
-10 2 -5 20.952 24.372 7.445 169.645 o
-10 2 -4 11.514 25.574 7.349 177.254 o
-10 2 -3 454.884 462.097 12.059 42.895 o
-10 2 -2 1495.510 1536.050 24.846 10.910 o
-10 2 -1 102.879 125.475 8.479 108.339 o
-10 2 0 1258.720 1297.450 29.880 8.789 o
-10 2 1 560.535 557.690 14.886 30.419 o
-10 2 2 32.607 21.336 7.340 170.291 o
-10 2 3 100.071 112.283 8.375 111.922 o
-10 2 4 702.422 696.115 16.886 23.817 o
-10 2 5 134.872 138.282 9.140 91.933 o
-10 2 6 747.706 751.710 16.923 23.202 o
-10 2 7 335.439 368.093 12.860 43.332 o
-10 2 8 336.849 362.594 14.634 35.878 o
-10 2 9 76.180 92.386 9.501 95.392 o
-10 2 10 1437.670 1489.030 27.508 9.593 o
-10 2 11 737.593 768.394 19.317 19.365 o
-10 2 12 534.673 536.923 14.520 31.921 o
-10 2 13 1.572 -10.483 7.542 177.552 o
-10 2 14 242.256 276.906 11.331 56.801 o
-10 2 15 62.076 62.611 8.538 119.118 o
-10 2 16 1695.030 1696.010 28.197 8.832 o
-10 2 17 316.125 323.659 11.985 49.051 o
-10 2 18 104.632 111.826 9.253 95.076 o
-10 2 19 4.810 -4.239 7.939 159.240 o
-10 2 20 343.451 350.583 14.959 34.688 o
-10 2 21 115.657 131.219 9.724 85.696 o
-10 2 22 864.421 858.737 18.988 18.961 o
-10 2 23 12.743 25.855 8.859 123.860 o
-10 2 24 54.494 66.901 9.815 94.018 o
-10 2 25 5.282 5.744 9.286 116.119 o
-10 2 26 216.781 206.024 11.883 55.332 o
-10 2 27 118.809 117.558 13.052 52.361 o
-10 2 28 125.000 137.770 12.176 58.379 o
-10 2 29 36.657 23.377 12.133 66.029 o
-10 2 30 117.032 129.958 17.577 30.458 o
-10 3 -9 625.470 631.332 16.209 26.109 o
-10 3 -8 436.598 430.227 13.587 37.420 o
-10 3 -7 4.070 -12.767 8.035 155.709 o
-10 3 -6 68.701 61.279 9.550 97.304 o
-10 3 -5 103.222 106.171 11.977 61.846 o
-10 3 -4 678.094 693.717 21.583 16.816 o
-10 3 -3 110.163 90.798 10.674 75.486 o
-10 3 -2 91.984 101.376 9.108 99.755 o
-10 3 -1 12.056 15.963 8.163 146.375 o
-10 3 0 6.324 1.098 7.776 165.192 o
-10 3 1 921.809 941.006 19.576 17.753 o
-10 3 2 1140.070 1190.650 23.210 13.085 o
-10 3 3 428.341 447.853 22.346 17.305 o
-10 3 4 159.061 178.494 10.028 76.156 o
-10 3 5 0.854 -8.116 7.798 166.388 o
-10 3 6 664.994 649.389 16.550 24.964 o
-10 3 7 846.189 814.086 20.162 17.630 o
-10 3 8 97.609 107.056 9.187 97.309 o
-10 3 9 397.355 409.226 14.425 35.236 o
-10 3 10 43.679 43.016 8.757 118.986 o
-10 3 11 9.541 2.277 8.202 147.597 o
-10 3 12 947.559 905.993 22.354 14.720 o
-10 3 13 176.657 174.406 13.213 48.459 o
-10 3 14 249.802 262.422 12.914 46.738 o
-10 3 15 224.698 234.142 13.099 46.822 o
-10 3 16 1.913 -0.703 10.180 97.563 o
-10 3 17 75.395 81.406 11.337 70.534 o
-10 3 18 667.364 677.270 20.315 18.528 o
-10 3 19 400.285 397.106 21.945 18.076 o
-10 3 20 365.145 369.653 13.619 39.274 o
-10 3 21 157.223 161.441 11.092 65.724 o
-10 3 22 102.087 96.305 10.443 78.755 o
-10 3 23 80.933 90.840 10.819 75.896 o
-10 3 24 270.149 264.881 13.793 41.674 o
-10 3 25 290.254 301.668 14.542 37.603 o
-10 3 26 569.704 568.245 18.524 22.192 o
-10 3 27 6.996 0.697 11.271 79.186 o
-10 4 -9 15.724 21.606 11.493 74.778 o
-10 4 -8 126.402 119.210 12.918 53.009 o
-10 4 -7 124.755 114.349 13.497 49.208 o
-10 4 -6 139.086 117.450 13.082 51.444 o
-10 4 -5 226.148 227.620 21.306 20.328 o
-10 4 -4 3.594 1.725 10.961 83.947 o
-10 4 -3 34.557 33.636 13.646 52.541 o
-10 4 -2 716.019 759.277 23.082 14.918 o
-10 4 -1 630.393 653.116 19.041 20.676 o
-10 4 0 83.791 102.997 10.900 74.256 o
-10 4 1 90.696 84.619 10.115 84.675 o
-10 4 2 123.899 122.193 10.588 74.352 o
-10 4 3 24.866 16.121 9.084 116.747 o
-10 4 4 321.100 328.735 14.827 35.710 o
-10 4 5 252.027 247.625 15.217 36.076 o
-10 4 6 404.762 403.333 14.277 35.688 o
-10 4 7 34.377 28.024 9.427 106.488 o
-10 4 8 31.811 34.131 9.490 105.109 o
-10 4 9 1235.780 1236.500 25.006 11.543 o
-10 4 10 142.939 137.935 11.031 67.827 o
-10 4 11 286.402 274.435 12.853 45.871 o
-10 4 12 8.495 -16.159 9.390 113.520 o
-10 4 13 91.702 97.207 10.685 76.488 o
-10 4 14 481.618 470.827 20.274 20.027 o
-10 4 15 129.173 124.389 10.992 69.487 o
-10 4 16 454.932 443.969 17.337 25.974 o
-10 4 17 471.745 484.883 17.864 24.494 o
-10 4 18 27.686 25.126 11.537 73.256 o
-10 4 19 203.824 205.644 20.230 22.548 o
-10 4 20 7.923 14.004 11.563 74.721 o
-10 4 21 12.513 9.913 10.723 86.428 o
-10 4 22 1370.340 1307.670 47.959 3.933 o
-10 5 -9 518.385 504.111 26.462 12.630 o
-10 5 -8 27.988 31.344 13.391 54.783 o
-10 5 -7 40.549 40.796 13.624 52.363 o
-10 5 -6 156.378 154.669 15.899 35.766 o
-10 5 -5 146.322 122.665 15.340 38.611 o
-10 5 -4 250.522 228.744 15.476 35.258 o
-10 5 -3 144.089 135.791 14.295 43.668 o
-10 5 -2 18.228 7.566 14.232 49.342 o
-10 5 -1 36.612 38.057 14.666 45.585 o
-10 5 0 30.635 38.943 11.368 74.652 o
-10 5 1 521.955 495.766 20.782 18.977 o
-10 5 2 96.925 83.855 11.900 63.442 o
-10 5 3 213.388 213.777 14.956 38.143 o
-10 5 4 1.487 -4.386 10.428 93.042 o
-10 5 5 48.284 40.196 11.624 70.361 o
-10 5 6 176.643 184.883 12.530 52.713 o
-10 5 7 158.934 132.614 11.618 61.626 o
-10 5 8 8.810 23.872 10.465 90.323 o
-10 5 9 671.722 664.313 21.098 17.500 o
-10 5 10 147.433 156.626 12.200 56.815 o
-10 5 11 99.166 89.048 11.465 67.473 o
-10 5 12 91.284 90.117 11.217 70.569 o
-10 5 13 408.653 388.777 16.411 29.039 o
-9 0 -7 2438.940 2331.250 51.193 3.235 o
-9 0 -5 25.061 19.564 6.491 217.181 o
-9 0 -3 362.342 358.998 12.345 45.266 o
-9 0 -1 2818.450 2856.000 48.536 3.414 o
-9 0 1 233.702 238.155 10.254 66.907 o
-9 0 3 2721.620 2724.110 41.083 4.456 o
-9 0 5 679.477 654.286 18.760 20.839 o
-9 0 7 340.995 350.527 12.256 46.425 o
-9 0 9 924.225 932.845 26.030 11.717 o
-9 0 11 1972.030 1989.840 32.121 7.004 o
-9 0 13 7.096 8.396 6.423 237.203 o
-9 0 15 1429.710 1426.350 31.228 7.984 o
-9 0 17 237.601 227.980 10.340 66.204 o
-9 0 19 658.133 682.248 17.860 22.405 o
-9 0 21 1362.820 1367.870 26.739 10.183 o
-9 0 23 1460.060 1486.890 31.276 7.911 o
-9 0 25 714.630 720.011 26.849 11.722 o
-9 0 27 2849.060 2948.480 66.392 2.014 o
-9 0 29 4.797 12.648 13.861 52.355 o
-9 0 31 74.892 81.179 20.155 24.056 o
-9 0 33 762.837 754.593 36.630 6.782 o
-9 0 35 340.675 304.850 27.148 12.637 o
-9 1 -8 317.343 336.392 10.018 61.667 o
-9 1 -7 65.890 68.531 6.560 180.630 o
-9 1 -6 434.828 419.646 12.811 40.636 o
-9 1 -5 3101.580 3135.330 36.765 4.988 o
-9 1 -4 9.163 11.876 5.099 362.434 o
-9 1 -3 72.215 60.018 6.480 183.172 o
-9 1 -2 63.225 55.364 5.467 242.733 o
-9 1 -1 12.986 13.639 4.944 375.123 o
-9 1 0 387.991 418.969 12.176 44.604 o
-9 1 1 4616.800 4595.470 49.753 2.868 o
-9 1 2 417.912 408.774 9.348 59.732 o
-9 1 3 846.675 846.537 13.479 28.765 o
-9 1 4 5.300 0.672 4.800 426.353 o
-9 1 5 292.319 287.631 8.309 80.153 o
-9 1 6 65.161 65.591 5.762 220.397 o
-9 1 7 1233.970 1208.790 20.738 14.891 o
-9 1 8 164.954 173.092 8.661 93.882 o
-9 1 9 17.913 14.969 5.725 280.911 o
-9 1 10 99.522 116.480 7.143 141.472 o
-9 1 11 2518.470 2572.100 34.424 5.864 o
-9 1 12 428.152 431.046 12.591 41.589 o
-9 1 13 879.607 879.385 17.307 21.246 o
-9 1 14 210.144 214.950 8.991 82.726 o
-9 1 15 31.804 31.217 6.670 200.026 o
-9 1 16 6.524 10.905 6.202 253.247 o
-9 1 17 1191.810 1213.800 19.503 16.210 o
-9 1 18 15.190 33.770 6.721 205.384 o
-9 1 19 1863.800 1856.190 26.447 9.309 o
-9 1 20 160.320 160.726 8.568 96.577 o
-9 1 21 220.053 233.939 9.368 76.780 o
-9 1 22 31.291 39.329 7.303 168.987 o
-9 1 23 1523.560 1552.110 23.807 11.470 o
-9 1 24 39.244 50.923 7.701 149.601 o
-9 1 25 371.943 372.656 11.469 49.379 o
-9 1 26 171.749 179.671 9.574 80.473 o
-9 1 27 51.131 49.874 9.062 110.127 o
-9 1 28 41.207 43.817 8.812 118.020 o
-9 1 29 2029.300 2018.830 33.632 6.508 o
-9 1 30 28.807 41.233 10.118 93.133 o
-9 1 31 113.293 118.873 11.158 68.909 o
-9 1 32 235.009 235.554 13.017 46.972 o
-9 1 33 157.051 145.302 12.476 54.574 o
-9 1 34 135.518 157.393 15.118 39.499 o
-9 1 35 1388.270 1302.500 31.953 7.795 o
-9 2 -8 586.555 601.292 14.201 31.694 o
-9 2 -7 801.253 795.136 16.122 24.088 o
-9 2 -6 55.299 48.784 6.906 174.468 o
-9 2 -5 509.973 509.085 13.673 35.142 o
-9 2 -4 2.239 -3.709 7.010 205.029 o
-9 2 -3 599.840 588.805 14.565 30.602 o
-9 2 -2 5.987 13.977 5.463 321.362 o
-9 2 -1 1541.570 1528.300 21.235 13.184 o
-9 2 0 447.433 454.147 11.141 47.483 o
-9 2 1 295.853 287.815 8.981 73.153 o
-9 2 2 364.958 379.497 10.630 54.421 o
-9 2 3 701.594 689.942 14.602 28.703 o
-9 2 4 46.632 41.217 6.603 193.526 o
-9 2 5 263.001 271.809 10.722 60.539 o
-9 2 6 63.651 63.799 6.486 185.819 o
-9 2 7 105.299 118.837 6.976 144.379 o
-9 2 8 1761.510 1744.450 24.135 10.687 o
-9 2 9 1670.930 1690.430 23.647 11.166 o
-9 2 10 186.018 207.565 8.162 96.877 o
-9 2 11 554.457 545.552 16.255 27.086 o
-9 2 12 65.407 67.731 6.841 169.620 o
-9 2 13 755.837 749.976 15.062 26.790 o
-9 2 14 17.276 11.447 6.569 219.602 o
-9 2 15 585.337 586.435 14.959 29.747 o
-9 2 16 437.709 466.720 13.256 38.308 o
-9 2 17 947.584 968.192 19.332 17.878 o
-9 2 18 76.876 80.532 8.460 116.685 o
-9 2 19 773.756 801.454 17.125 22.485 o
-9 2 20 21.349 17.719 7.387 173.234 o
-9 2 21 946.982 970.190 19.361 17.841 o
-9 2 22 53.691 54.743 8.187 130.614 o
-9 2 23 584.613 603.684 15.821 27.518 o
-9 2 24 120.332 142.240 9.968 81.474 o
-9 2 25 281.218 283.770 11.671 52.818 o
-9 2 26 194.488 202.031 10.900 64.325 o
-9 2 27 1376.030 1372.590 27.431 9.792 o
-9 2 28 493.422 467.089 15.695 29.573 o
-9 2 29 13.734 36.227 11.010 80.850 o
-9 2 30 1.651 -2.176 10.724 87.963 o
-9 2 31 154.798 150.113 13.178 49.742 o
-9 2 32 175.204 182.723 14.128 43.214 o
-9 2 33 1045.480 1024.330 27.044 10.757 o
-9 2 34 385.515 367.908 19.530 22.195 o
-9 3 -8 555.337 589.822 14.907 30.227 o
-9 3 -7 190.203 189.404 9.630 77.909 o
-9 3 -6 31.647 32.720 7.543 160.481 o
-9 3 -5 1319.070 1315.640 22.496 13.055 o
-9 3 -4 105.903 109.612 8.273 113.301 o
-9 3 -3 467.003 476.125 18.006 24.266 o
-9 3 -2 4.018 6.627 7.574 173.767 o
-9 3 -1 340.098 327.198 12.961 43.237 o
-9 3 0 584.058 580.411 16.726 25.588 o
-9 3 1 801.205 838.773 17.411 21.704 o
-9 3 2 95.524 116.226 8.222 115.603 o
-9 3 3 489.961 490.802 13.932 34.755 o
-9 3 4 60.636 72.322 7.745 139.582 o
-9 3 5 674.342 686.925 15.983 25.896 o
-9 3 6 88.633 102.939 8.126 120.171 o
-9 3 7 1288.890 1281.110 22.076 13.498 o
-9 3 8 265.125 280.064 10.355 63.144 o
-9 3 9 623.256 636.134 17.792 22.928 o
-9 3 10 12.614 19.821 7.307 179.948 o
-9 3 11 42.078 45.047 7.701 149.633 o
-9 3 12 500.603 516.377 16.075 28.225 o
-9 3 13 512.445 520.658 13.185 36.666 o
-9 3 14 5.728 7.677 7.295 186.081 o
-9 3 15 18.334 38.817 7.754 155.821 o
-9 3 16 23.596 21.234 7.741 157.443 o
-9 3 17 1085.020 1107.460 23.929 12.752 o
-9 3 18 165.499 167.753 9.820 78.506 o
-9 3 19 1385.720 1360.630 26.297 10.399 o
-9 3 20 134.221 129.249 10.342 76.225 o
-9 3 21 0.241 -1.594 8.262 148.399 o
-9 3 22 87.340 81.210 9.431 95.921 o
-9 3 23 524.386 526.764 19.838 20.346 o
-9 3 24 312.450 327.108 13.637 40.755 o
-9 3 25 157.771 164.894 11.835 59.089 o
-9 3 26 135.884 145.386 11.716 61.589 o
-9 3 27 197.533 206.985 12.832 49.644 o
-9 3 28 235.295 243.526 15.420 35.602 o
-9 3 29 400.870 384.607 16.872 27.916 o
-9 3 30 508.301 463.465 22.175 17.181 o
-9 3 31 74.368 76.933 13.341 52.590 o
-9 4 -8 1025.600 984.276 31.695 8.378 o
-9 4 -7 19.787 14.343 9.309 112.399 o
-9 4 -6 335.368 328.971 14.424 36.995 o
-9 4 -5 465.020 446.432 25.747 13.441 o
-9 4 -4 256.966 234.641 14.533 38.924 o
-9 4 -3 138.880 139.249 10.995 68.400 o
-9 4 -2 360.800 356.499 13.872 38.453 o
-9 4 -1 182.945 181.101 11.356 61.496 o
-9 4 0 7.041 -3.229 10.672 88.278 o
-9 4 1 415.107 418.195 16.294 29.120 o
-9 4 2 101.857 99.820 9.154 97.794 o
-9 4 3 744.780 759.999 20.398 17.885 o
-9 4 4 843.634 868.254 19.724 18.073 o
-9 4 5 480.862 498.343 14.446 33.178 o
-9 4 6 5.717 2.371 7.978 157.033 o
-9 4 7 50.573 55.967 8.765 116.396 o
-9 4 8 368.453 368.923 19.487 22.387 o
-9 4 9 286.058 303.689 11.932 50.674 o
-9 4 10 364.689 388.136 13.093 41.335 o
-9 4 11 464.159 463.784 14.015 35.113 o
-9 4 12 157.401 176.228 12.094 56.803 o
-9 4 13 51.997 53.635 8.953 112.069 o
-9 4 14 63.295 63.212 11.253 72.904 o
-9 4 15 335.353 342.018 12.958 43.188 o
-9 4 16 287.959 278.699 12.093 50.054 o
-9 4 17 444.119 468.088 14.772 32.905 o
-9 4 18 35.021 37.810 9.334 107.636 o
-9 4 19 289.697 291.606 14.267 38.853 o
-9 4 20 320.052 321.840 15.519 33.316 o
-9 4 21 104.477 87.645 9.966 85.391 o
-9 4 22 247.508 226.664 12.135 52.066 o
-9 4 23 121.000 119.481 12.130 59.347 o
-9 4 24 144.735 142.671 14.220 43.974 o
-9 4 25 230.422 246.497 14.939 37.590 o
-9 4 26 158.035 143.954 14.076 44.403 o
-9 4 27 356.305 323.920 21.675 18.833 o
-9 5 -8 145.930 176.020 14.390 42.636 o
-9 5 -7 81.972 77.856 12.686 57.351 o
-9 5 -6 8.040 15.523 11.626 73.865 o
-9 5 -5 41.476 28.092 11.614 71.317 o
-9 5 -4 746.985 767.640 25.028 13.030 o
-9 5 -3 286.825 287.901 17.009 29.292 o
-9 5 -2 224.133 221.316 14.303 40.779 o
-9 5 -1 0.149 -28.802 10.676 88.909 o
-9 5 0 24.652 23.971 11.284 76.723 o
-9 5 1 238.660 245.820 16.292 32.387 o
-9 5 2 255.672 225.797 18.559 25.798 o
-9 5 3 126.798 132.536 10.527 74.481 o
-9 5 4 77.751 97.856 10.336 82.143 o
-9 5 5 17.658 26.230 9.186 114.653 o
-9 5 6 132.788 157.368 10.823 69.986 o
-9 5 7 299.981 300.280 12.835 45.245 o
-9 5 8 180.271 179.538 11.152 63.438 o
-9 5 9 68.970 62.243 9.842 92.205 o
-9 5 10 64.117 50.876 11.276 73.001 o
-9 5 11 218.421 231.945 12.108 53.200 o
-9 5 12 638.846 586.208 16.965 24.598 o
-9 5 13 384.090 384.176 14.200 36.492 o
-9 5 14 125.967 107.466 10.709 73.351 o
-9 5 15 69.495 64.388 10.767 78.445 o
-9 5 16 31.719 30.555 10.401 88.671 o
-9 5 17 157.633 175.194 12.759 51.995 o
-9 5 18 545.045 539.314 17.961 23.523 o
-9 5 19 134.802 128.499 12.085 58.893 o
-9 5 20 35.942 24.769 10.647 84.697 o
-9 5 21 143.766 134.416 40.909 5.958 o
-9 6 0 47.733 53.632 15.980 38.232 o
-9 6 1 21.631 18.336 16.344 37.380 o
-9 6 2 92.654 83.044 17.829 30.218 o
-9 6 3 15.428 35.472 11.874 69.752 o
-9 6 4 570.622 497.252 30.881 9.539 o
-8 0 -6 87.431 86.779 6.231 181.261 o
-8 0 -4 194.584 198.153 6.957 116.617 o
-8 0 -2 2654.970 2707.050 34.904 5.651 o
-8 0 0 2682.200 2623.360 33.773 5.915 o
-8 0 2 1216.000 1202.030 17.791 17.970 o
-8 0 4 3092.970 3067.200 41.204 4.275 o
-8 0 6 1647.900 1640.000 29.380 8.414 o
-8 0 8 3341.360 3361.490 44.730 3.702 o
-8 0 10 2510.900 2468.310 54.058 2.932 o
-8 0 12 104.704 116.422 7.727 125.114 o
-8 0 14 4242.850 4293.360 57.486 2.373 o
-8 0 16 984.171 991.020 18.233 19.039 o
-8 0 18 100.002 110.166 7.573 130.571 o
-8 0 20 3988.170 4021.020 57.934 2.381 o
-8 0 22 352.944 378.079 12.523 44.383 o
-8 0 24 257.165 282.862 16.494 31.237 o
-8 0 26 1792.160 1843.770 36.047 6.043 o
-8 0 28 396.851 388.812 15.510 31.802 o
-8 0 30 1133.720 1137.840 36.834 6.382 o
-8 0 32 385.899 424.579 26.909 12.620 o
-8 0 34 389.234 418.549 27.616 12.041 o
-8 0 36 269.385 274.138 32.014 9.399 o
-8 0 38 667.860 678.697 31.368 9.062 o
-8 1 -7 228.972 215.522 10.217 68.206 o
-8 1 -6 782.434 788.472 12.968 31.095 o
-8 1 -5 1.902 3.094 4.277 540.848 o
-8 1 -4 2504.640 2405.810 27.353 7.941 o
-8 1 -3 89.266 80.569 4.441 276.556 o
-8 1 -2 64.909 56.649 4.207 339.337 o
-8 1 -1 19.078 19.379 3.572 614.090 o
-8 1 0 1633.730 1625.080 16.710 16.413 o
-8 1 1 321.480 345.809 6.929 89.552 o
-8 1 2 3682.580 3666.740 34.314 5.077 o
-8 1 3 572.914 582.534 9.039 51.532 o
-8 1 4 1.241 -0.726 3.525 805.240 o
-8 1 5 211.007 205.961 5.345 145.255 o
-8 1 6 2118.330 2110.510 20.992 11.424 o
-8 1 7 189.325 199.915 6.081 135.290 o
-8 1 8 2195.460 2174.960 21.911 10.746 o
-8 1 9 277.930 286.167 6.153 108.677 o
-8 1 10 31.643 30.979 3.884 477.439 o
-8 1 11 72.599 77.446 4.332 304.390 o
-8 1 12 2518.510 2523.460 23.990 9.090 o
-8 1 13 413.607 420.755 9.944 55.871 o
-8 1 14 1995.400 1979.390 20.599 12.031 o
-8 1 15 163.129 172.485 6.016 147.189 o
-8 1 16 397.590 392.067 11.553 47.824 o
-8 1 17 95.571 96.510 5.979 185.839 o
-8 1 18 2229.670 2272.740 30.034 7.356 o
-8 1 19 265.995 274.198 8.855 77.120 o
-8 1 20 353.681 362.131 10.056 59.035 o
-8 1 21 111.078 113.832 7.322 134.119 o
-8 1 22 1811.040 1844.710 26.052 9.568 o
-8 1 23 3.637 10.610 6.466 235.823 o
-8 1 24 1529.460 1547.990 23.330 11.762 o
-8 1 25 9.393 19.496 6.726 212.322 o
-8 1 26 159.886 170.596 8.956 90.224 o
-8 1 27 1.186 -9.420 7.521 178.674 o
-8 1 28 882.096 907.106 18.671 19.181 o
-8 1 29 203.502 202.799 11.202 61.243 o
-8 1 30 1078.610 1086.730 22.388 14.055 o
-8 1 31 2.009 -5.010 9.040 123.627 o
-8 1 32 5.320 6.806 9.421 112.762 o
-8 1 33 23.750 16.623 9.539 106.506 o
-8 1 34 595.663 625.977 18.928 21.145 o
-8 1 35 33.072 25.389 10.408 88.675 o
-8 1 36 14.411 3.315 10.503 90.171 o
-8 1 37 34.175 56.805 13.944 50.026 o
-8 1 38 138.404 123.496 17.642 30.038 o
-8 2 -7 269.214 265.806 8.652 79.339 o
-8 2 -6 146.302 146.371 7.663 115.900 o
-8 2 -5 153.859 156.619 7.224 122.716 o
-8 2 -4 83.009 93.767 6.216 182.287 o
-8 2 -3 935.441 958.552 23.710 13.460 o
-8 2 -2 4898.810 4903.800 55.125 2.428 o
-8 2 -1 39.815 36.596 5.653 256.364 o
-8 2 0 88.968 87.470 6.484 170.678 o
-8 2 1 143.687 159.947 6.181 150.170 o
-8 2 2 2328.110 2263.050 25.538 8.873 o
-8 2 3 1449.190 1455.270 18.603 15.709 o
-8 2 4 2666.240 2633.220 28.965 7.188 o
-8 2 5 179.966 189.057 6.942 120.406 o
-8 2 6 1937.700 1894.010 25.375 9.680 o
-8 2 7 4.861 -0.324 4.973 399.597 o
-8 2 8 1167.610 1188.750 17.379 18.710 o
-8 2 9 96.820 112.508 6.294 169.995 o
-8 2 10 947.483 957.173 15.307 23.752 o
-8 2 11 1398.570 1424.690 19.788 14.880 o
-8 2 12 49.621 49.461 5.774 235.472 o
-8 2 13 24.993 35.787 5.616 272.949 o
-8 2 14 1941.710 1880.420 32.654 6.900 o
-8 2 15 559.243 580.892 17.245 24.696 o
-8 2 16 1548.830 1534.510 20.547 13.669 o
-8 2 17 95.330 99.362 6.595 162.303 o
-8 2 18 427.100 423.537 11.364 47.436 o
-8 2 19 4.335 7.274 5.515 322.244 o
-8 2 20 849.836 846.585 15.908 23.894 o
-8 2 21 1276.500 1263.840 19.410 15.904 o
-8 2 22 2362.780 2434.650 32.738 6.413 o
-8 2 23 36.575 41.102 7.031 178.182 o
-8 2 24 488.804 494.491 15.016 31.367 o
-8 2 25 31.296 50.320 7.562 157.029 o
-8 2 26 1580.650 1607.790 24.678 10.802 o
-8 2 27 447.759 469.925 13.357 37.700 o
-8 2 28 13.381 9.973 8.601 132.706 o
-8 2 29 0.984 6.276 8.901 127.054 o
-8 2 30 59.597 58.920 9.749 95.014 o
-8 2 31 66.770 65.987 10.655 80.087 o
-8 2 32 267.870 256.112 13.257 44.488 o
-8 2 33 24.050 4.830 14.956 44.624 o
-8 2 34 88.028 93.385 11.678 65.820 o
-8 2 35 69.949 85.742 13.492 51.509 o
-8 2 36 622.688 600.849 27.737 11.358 o
-8 2 37 68.278 52.796 49.188 4.168 o
-8 3 -7 108.127 92.351 7.514 132.256 o
-8 3 -6 1021.820 1011.130 22.066 14.616 o
-8 3 -5 1058.800 1051.540 18.675 17.990 o
-8 3 -4 540.864 566.332 13.538 34.615 o
-8 3 -3 363.804 366.417 10.665 54.503 o
-8 3 -2 280.157 274.141 9.438 70.399 o
-8 3 -1 146.226 152.182 7.915 110.454 o
-8 3 0 323.848 313.688 10.220 60.400 o
-8 3 1 358.140 344.255 10.853 53.983 o
-8 3 2 1328.790 1323.180 33.832 7.154 o
-8 3 3 256.661 259.804 9.293 73.882 o
-8 3 4 4.355 2.860 6.180 260.259 o
-8 3 5 191.883 185.883 8.267 95.895 o
-8 3 6 693.404 703.670 14.899 28.022 o
-8 3 7 543.982 573.723 13.475 34.706 o
-8 3 8 1060.690 1051.510 17.463 19.497 o
-8 3 9 38.560 35.403 5.830 245.282 o
-8 3 10 274.385 272.176 8.839 76.705 o
-8 3 11 1115.210 1125.240 20.759 15.387 o
-8 3 12 1716.230 1733.620 25.169 10.218 o
-8 3 13 2669.610 2688.850 36.834 5.244 o
-8 3 14 96.502 106.678 7.609 130.825 o
-8 3 15 0.177 -9.284 6.403 247.045 o
-8 3 16 14.092 -3.336 6.555 226.239 o
-8 3 17 54.385 51.836 7.333 157.738 o
-8 3 18 2621.840 2655.760 36.894 5.259 o
-8 3 19 944.147 972.106 18.891 18.433 o
-8 3 20 32.653 33.931 7.352 167.460 o
-8 3 21 0.524 -2.897 6.533 237.106 o
-8 3 22 372.143 372.893 10.766 53.439 o
-8 3 23 383.910 394.090 13.967 37.284 o
-8 3 24 609.460 605.579 20.059 19.346 o
-8 3 25 5.498 12.329 8.951 124.136 o
-8 3 26 11.911 15.164 9.375 112.080 o
-8 3 27 234.513 229.589 12.277 51.555 o
-8 3 28 453.455 462.924 15.580 30.395 o
-8 3 29 399.692 432.259 18.067 24.852 o
-8 3 30 642.414 664.578 24.390 13.982 o
-8 3 31 3.411 6.237 12.551 63.992 o
-8 3 32 2.042 6.493 12.279 66.921 o
-8 3 33 11.607 16.797 12.689 61.944 o
-8 3 34 559.516 508.959 20.489 19.197 o
-8 4 -7 335.110 353.958 13.180 42.013 o
-8 4 -6 84.459 100.256 9.527 93.542 o
-8 4 -5 346.761 378.517 15.397 32.929 o
-8 4 -4 53.982 56.613 8.210 129.717 o
-8 4 -3 59.391 52.897 8.050 133.365 o
-8 4 -2 916.928 914.479 23.686 13.583 o
-8 4 -1 310.583 291.639 11.948 49.962 o
-8 4 0 51.562 62.484 8.653 118.288 o
-8 4 1 32.679 35.202 8.784 121.084 o
-8 4 2 878.135 896.674 21.640 15.669 o
-8 4 3 384.190 375.561 15.693 31.494 o
-8 4 4 300.250 323.904 13.667 40.923 o
-8 4 5 1071.470 1076.630 20.660 15.713 o
-8 4 6 6.077 2.482 7.141 195.088 o
-8 4 7 9.784 13.356 7.166 189.450 o
-8 4 8 1324.480 1345.680 23.801 12.069 o
-8 4 9 360.080 390.032 12.175 45.756 o
-8 4 10 304.354 308.010 11.126 55.038 o
-8 4 11 218.348 209.684 9.827 72.919 o
-8 4 12 64.153 70.428 8.078 129.566 o
-8 4 13 465.102 477.966 13.617 36.362 o
-8 4 14 41.754 52.172 8.168 134.119 o
-8 4 15 686.889 679.390 15.468 26.927 o
-8 4 16 951.830 982.013 22.661 14.310 o
-8 4 17 567.172 586.720 14.012 32.609 o
-8 4 18 1717.680 1724.140 26.097 9.755 o
-8 4 19 430.227 459.297 12.505 41.583 o
-8 4 20 30.165 45.717 8.959 116.272 o
-8 4 21 269.588 270.392 10.297 63.638 o
-8 4 22 414.621 427.748 13.257 39.151 o
-8 4 23 24.841 11.515 8.486 133.364 o
-8 4 24 189.588 203.627 11.334 60.807 o
-8 4 25 92.954 94.751 10.155 83.440 o
-8 4 26 609.924 611.867 26.157 12.571 o
-8 4 27 253.536 240.217 14.128 40.754 o
-8 4 28 13.753 21.941 11.011 81.432 o
-8 4 29 64.603 101.892 13.271 53.011 o
-8 4 30 107.547 114.421 17.350 31.423 o
-8 4 31 250.643 208.361 38.007 6.797 o
-8 5 -7 120.020 117.775 11.213 67.966 o
-8 5 -6 280.319 311.919 16.683 30.187 o
-8 5 -5 1625.560 1667.910 38.841 5.482 o
-8 5 -4 131.349 162.155 13.504 48.229 o
-8 5 -3 79.397 68.084 11.993 63.883 o
-8 5 -2 64.452 59.290 10.833 78.180 o
-8 5 -1 43.187 54.904 10.496 84.894 o
-8 5 0 332.222 343.797 15.165 34.188 o
-8 5 1 449.674 430.508 18.264 24.041 o
-8 5 2 54.591 70.055 10.807 78.880 o
-8 5 3 141.510 137.089 10.698 71.405 o
-8 5 4 5.022 5.053 10.245 95.664 o
-8 5 5 1351.720 1369.960 32.351 7.647 o
-8 5 6 330.797 342.999 12.369 46.232 o
-8 5 7 130.209 137.838 9.585 85.947 o
-8 5 8 182.761 181.050 11.283 62.129 o
-8 5 9 245.256 256.297 12.336 50.362 o
-8 5 10 71.258 75.041 9.025 105.963 o
-8 5 11 324.782 316.295 15.504 33.337 o
-8 5 12 7.962 31.001 8.771 126.707 o
-8 5 13 659.820 642.351 17.865 22.520 o
-8 5 14 2.558 -2.031 8.768 131.269 o
-8 5 15 0.160 -8.787 8.303 146.977 o
-8 5 16 72.927 84.042 9.499 96.311 o
-8 5 17 487.755 464.715 14.600 32.841 o
-8 5 18 315.169 324.827 12.846 44.462 o
-8 5 19 265.244 255.534 12.846 46.770 o
-8 5 20 45.089 43.696 9.999 93.228 o
-8 5 21 1.235 -5.105 9.517 111.695 o
-8 5 22 8.877 9.935 9.659 106.574 o
-8 5 23 576.383 519.745 20.800 18.636 o
-8 5 24 395.246 420.704 15.373 32.036 o
-8 5 25 50.261 33.217 10.624 83.363 o
-8 6 -7 394.809 410.070 28.056 11.698 o
-8 6 -6 16.906 7.761 11.424 76.084 o
-8 6 -5 4.279 3.720 11.444 76.920 o
-8 6 -4 11.349 24.881 11.743 71.885 o
-8 6 -3 508.420 525.259 19.384 21.199 o
-8 6 -2 303.225 288.941 15.177 35.037 o
-8 6 -1 295.752 281.645 15.897 32.675 o
-8 6 0 298.276 283.851 15.223 34.985 o
-8 6 1 17.994 19.153 11.374 76.228 o
-8 6 2 138.367 133.840 15.180 39.390 o
-8 6 3 55.629 44.869 14.955 43.343 o
-8 6 4 133.979 143.120 15.372 38.509 o
-8 6 5 189.255 184.087 12.068 55.533 o
-8 6 6 9.463 7.399 9.519 109.782 o
-8 6 7 128.350 141.843 11.499 64.022 o
-8 6 8 281.159 270.319 15.712 33.599 o
-8 6 9 648.503 647.248 19.303 20.178 o
-8 6 10 3.804 5.306 11.542 75.599 o
-8 6 11 208.992 193.863 11.553 58.382 o
-8 6 12 167.362 180.231 11.571 60.465 o
-8 6 13 19.487 25.202 9.619 104.809 o
-8 6 14 171.037 155.380 12.991 50.334 o
-8 6 15 144.435 124.793 11.127 67.175 o
-8 6 16 1.301 12.939 10.524 90.678 o
-7 0 -5 794.948 787.488 12.369 32.440 o
-7 0 -3 5654.180 5662.480 61.525 1.976 o
-7 0 -1 522.145 503.171 9.699 51.506 o
-7 0 1 972.116 968.264 14.561 24.802 o
-7 0 3 4392.170 4427.940 51.019 2.809 o
-7 0 5 2591.200 2595.530 31.705 6.490 o
-7 0 7 4965.310 4989.960 59.870 2.138 o
-7 0 9 762.883 771.560 12.859 31.746 o
-7 0 11 17.347 16.938 4.326 459.071 o
-7 0 13 383.572 403.300 12.150 45.058 o
-7 0 15 7080.960 7099.260 83.612 1.158 o
-7 0 17 105.842 104.788 6.438 163.134 o
-7 0 19 781.870 795.013 15.653 25.140 o
-7 0 21 833.014 863.843 16.811 22.395 o
-7 0 23 1.486 -10.917 6.636 229.169 o
-7 0 25 3721.530 3753.520 62.834 2.120 o
-7 0 27 1028.540 1037.370 23.820 13.048 o
-7 0 29 25.404 22.392 9.304 110.979 o
-7 0 31 1717.930 1707.890 49.055 3.668 o
-7 0 33 1125.910 1151.190 40.630 5.386 o
-7 0 35 1710.240 1678.380 52.213 3.291 o
-7 0 37 159.804 155.506 18.747 26.494 o
-7 0 39 664.471 693.124 57.003 2.995 o
-7 1 -6 537.337 535.068 7.866 60.042 o
-7 1 -5 5495.360 5372.580 57.557 2.203 o
-7 1 -4 189.502 184.714 4.506 177.000 o
-7 1 -3 7.676 6.940 2.913 1019.840 o
-7 1 -2 378.444 357.685 6.883 83.790 o
-7 1 -1 2502.720 2463.610 26.748 8.122 o
-7 1 0 13.183 8.335 2.938 930.476 o
-7 1 1 2623.560 2638.070 23.635 9.022 o
-7 1 2 17.798 21.372 2.938 821.118 o
-7 1 3 5.658 7.242 2.807 1115.350 o
-7 1 4 1395.240 1368.350 13.506 21.681 o
-7 1 5 4109.380 4090.280 35.028 4.706 o
-7 1 6 944.052 941.976 10.784 32.998 o
-7 1 7 3692.750 3678.080 32.854 5.332 o
-7 1 8 4.391 6.811 3.001 1011.140 o
-7 1 9 47.560 46.872 3.451 478.850 o
-7 1 10 0.832 2.215 3.014 1085.430 o
-7 1 11 3897.140 3891.100 33.018 5.161 o
-7 1 12 10.219 19.476 3.292 754.434 o
-7 1 13 663.752 665.654 8.778 48.243 o
-7 1 14 18.974 17.382 3.451 653.440 o
-7 1 15 2351.560 2320.770 22.052 10.296 o
-7 1 16 14.844 18.361 3.474 666.771 o
-7 1 17 1532.980 1502.150 15.556 18.208 o
-7 1 18 242.763 244.778 5.665 126.570 o
-7 1 19 419.521 417.826 8.124 67.968 o
-7 1 20 0.065 -0.048 4.450 511.524 o
-7 1 21 1255.500 1269.930 16.722 18.854 o
-7 1 22 73.425 83.336 5.612 217.868 o
-7 1 23 4036.560 4056.080 45.742 3.374 o
-7 1 24 41.763 43.842 6.231 215.033 o
-7 1 25 109.344 129.219 7.381 131.236 o
-7 1 26 28.987 40.618 7.397 165.763 o
-7 1 27 328.145 360.522 11.134 53.062 o
-7 1 28 135.131 142.046 8.547 101.320 o
-7 1 29 3021.840 3080.040 44.605 3.821 o
-7 1 30 162.458 183.455 10.251 73.234 o
-7 1 31 1.682 12.071 8.354 143.178 o
-7 1 32 92.575 113.028 9.962 85.362 o
-7 1 33 503.650 507.796 15.323 30.226 o
-7 1 34 41.995 34.504 9.833 97.068 o
-7 1 35 608.311 639.588 19.293 20.438 o
-7 1 36 366.735 374.335 15.405 32.649 o
-7 1 37 0.578 -0.939 10.837 86.246 o
-7 1 38 74.583 77.895 11.452 69.438 o
-7 1 39 1607.440 1580.990 36.387 6.123 o
-7 1 40 110.149 104.008 16.843 33.243 o
-7 2 -6 621.879 599.162 11.062 41.343 o
-7 2 -5 56.087 58.347 4.845 292.975 o
-7 2 -4 653.152 670.615 10.848 40.604 o
-7 2 -3 1191.680 1209.150 15.693 20.650 o
-7 2 -2 216.738 215.944 5.718 134.557 o
-7 2 -1 1573.390 1540.350 18.766 15.005 o
-7 2 0 55.604 49.909 3.745 413.101 o
-7 2 1 138.664 149.245 4.621 205.700 o
-7 2 2 360.471 366.110 7.831 76.164 o
-7 2 3 3773.810 3682.550 33.701 5.142 o
-7 2 4 287.725 300.117 7.639 87.384 o
-7 2 5 811.055 815.534 10.209 37.843 o
-7 2 6 317.830 317.029 8.964 70.814 o
-7 2 7 439.594 447.160 8.008 66.716 o
-7 2 8 96.933 104.623 4.599 249.302 o
-7 2 9 1305.810 1286.760 15.144 20.447 o
-7 2 10 30.256 31.164 3.871 483.655 o
-7 2 11 868.694 877.978 11.786 32.194 o
-7 2 12 1807.270 1802.700 19.677 13.264 o
-7 2 13 1156.320 1167.620 15.741 20.925 o
-7 2 14 1231.420 1216.360 15.773 20.291 o
-7 2 15 1367.670 1362.120 18.163 16.601 o
-7 2 16 216.407 222.725 6.909 111.666 o
-7 2 17 219.896 215.812 6.997 110.184 o
-7 2 18 181.786 178.086 6.997 120.005 o
-7 2 19 2371.030 2384.220 29.581 7.339 o
-7 2 20 7.876 11.855 5.036 373.211 o
-7 2 21 817.040 816.530 13.257 29.788 o
-7 2 22 154.552 172.988 6.905 127.889 o
-7 2 23 2.560 10.980 5.729 299.211 o
-7 2 24 487.273 491.842 12.004 41.999 o
-7 2 25 1861.020 1874.810 26.497 9.278 o
-7 2 26 7.651 12.476 6.935 203.076 o
-7 2 27 983.803 1000.400 19.239 17.761 o
-7 2 28 32.906 27.264 8.322 134.553 o
-7 2 29 135.730 152.680 11.259 65.591 o
-7 2 30 226.255 216.789 11.121 60.466 o
-7 2 31 1162.990 1185.160 24.638 11.983 o
-7 2 32 211.577 238.773 12.630 49.937 o
-7 2 33 639.908 642.146 19.615 19.760 o
-7 2 34 56.420 57.417 11.848 66.910 o
-7 2 35 29.168 36.064 11.367 74.876 o
-7 2 36 203.865 199.522 13.948 43.241 o
-7 2 37 644.559 560.176 20.065 19.276 o
-7 2 38 588.694 575.371 25.058 13.613 o
-7 2 39 172.718 216.103 15.585 36.236 o
-7 3 -6 306.598 314.215 12.447 46.919 o
-7 3 -5 955.616 959.076 16.907 21.136 o
-7 3 -4 530.672 556.885 13.644 34.514 o
-7 3 -3 956.022 968.389 15.751 22.907 o
-7 3 -2 81.072 100.942 6.564 168.176 o
-7 3 -1 4504.320 4460.450 56.359 2.411 o
-7 3 0 135.373 152.140 6.967 132.991 o
-7 3 1 273.285 285.619 8.668 78.038 o
-7 3 2 586.069 560.216 15.279 29.067 o
-7 3 3 80.353 75.083 5.811 206.138 o
-7 3 4 995.587 988.375 16.944 20.751 o
-7 3 5 2444.280 2419.350 33.576 6.153 o
-7 3 6 155.535 166.272 6.403 140.254 o
-7 3 7 2130.710 2137.580 27.342 8.460 o
-7 3 8 128.957 141.389 6.502 148.172 o
-7 3 9 786.468 790.559 13.763 29.132 o
-7 3 10 183.669 207.686 9.219 82.609 o
-7 3 11 492.209 482.706 11.351 44.819 o
-7 3 12 1384.850 1369.980 21.210 13.817 o
-7 3 13 2763.070 2785.940 37.292 5.096 o
-7 3 14 1.209 4.605 5.530 326.487 o
-7 3 15 232.941 232.420 8.505 85.757 o
-7 3 16 284.018 290.301 10.292 62.404 o
-7 3 17 378.110 387.239 11.104 50.979 o
-7 3 18 242.464 242.242 8.672 82.416 o
-7 3 19 224.986 248.364 9.828 71.148 o
-7 3 20 66.886 65.088 6.566 180.686 o
-7 3 21 512.183 515.737 11.743 42.210 o
-7 3 22 147.719 159.602 7.425 119.349 o
-7 3 23 2681.030 2680.860 32.758 6.142 o
-7 3 24 250.608 276.360 9.636 70.397 o
-7 3 25 21.209 27.184 7.397 171.072 o
-7 3 26 0.068 0.846 7.516 179.226 o
-7 3 27 337.915 342.437 11.861 48.770 o
-7 3 28 404.712 420.773 18.143 24.691 o
-7 3 29 447.977 462.836 17.831 24.845 o
-7 3 30 242.059 261.842 13.842 42.120 o
-7 3 31 16.616 10.057 10.386 91.571 o
-7 3 32 3.358 15.550 10.852 85.020 o
-7 3 33 1177.160 1160.990 39.540 5.623 o
-7 3 34 487.930 464.227 17.728 24.737 o
-7 3 35 14.238 29.151 11.713 71.908 o
-7 3 36 167.735 175.317 14.775 40.258 o
-7 3 37 45.332 40.347 21.801 20.949 o
-7 4 -6 174.022 167.926 8.851 90.372 o
-7 4 -5 6.100 9.613 6.608 224.770 o
-7 4 -4 1160.830 1161.080 21.050 14.908 o
-7 4 -3 808.103 821.678 17.238 21.996 o
-7 4 -2 1901.170 1903.570 29.459 8.004 o
-7 4 -1 408.035 411.770 12.046 44.791 o
-7 4 0 84.211 80.874 7.412 142.326 o
-7 4 1 10.408 24.583 7.001 195.043 o
-7 4 2 444.239 449.688 13.366 37.928 o
-7 4 3 321.465 331.976 11.564 51.196 o
-7 4 4 415.694 428.468 13.144 39.577 o
-7 4 5 419.056 441.316 14.665 33.816 o
-7 4 6 161.423 185.634 10.666 68.910 o
-7 4 7 103.678 109.811 7.426 133.578 o
-7 4 8 1257.010 1276.990 22.181 13.501 o
-7 4 9 1397.770 1381.580 27.006 9.979 o
-7 4 10 234.486 245.991 9.147 77.591 o
-7 4 11 240.006 250.172 10.225 66.452 o
-7 4 12 208.359 205.392 7.988 96.871 o
-7 4 13 267.275 260.207 11.440 55.343 o
-7 4 14 677.143 670.571 14.775 28.671 o
-7 4 15 574.541 592.498 13.264 34.733 o
-7 4 16 147.697 154.050 7.785 112.585 o
-7 4 17 56.212 61.935 9.463 100.434 o
-7 4 18 21.216 30.673 6.763 200.718 o
-7 4 19 752.229 751.407 15.685 25.524 o
-7 4 20 610.862 627.039 14.650 30.003 o
-7 4 21 635.469 670.158 15.101 28.349 o
-7 4 22 362.377 364.028 12.576 44.062 o
-7 4 23 8.057 9.037 7.533 173.583 o
-7 4 24 41.413 39.026 8.735 120.320 o
-7 4 25 216.527 214.037 10.920 62.672 o
-7 4 26 304.542 321.398 12.458 46.817 o
-7 4 27 132.909 135.118 10.333 76.204 o
-7 4 28 59.637 57.249 10.324 85.816 o
-7 4 29 211.697 238.574 13.496 44.927 o
-7 4 30 242.686 239.008 16.155 32.847 o
-7 4 31 482.124 446.743 18.550 23.160 o
-7 4 32 562.821 531.307 19.008 21.500 o
-7 4 33 18.547 16.091 11.627 73.099 o
-7 5 -6 275.064 286.966 12.793 46.336 o
-7 5 -5 97.374 87.187 9.808 88.433 o
-7 5 -4 167.910 179.350 14.834 39.934 o
-7 5 -3 267.599 265.586 12.892 46.309 o
-7 5 -2 10.274 21.423 8.376 139.040 o
-7 5 -1 3.475 17.426 8.863 126.482 o
-7 5 0 259.130 262.004 12.557 48.498 o
-7 5 1 445.076 448.211 17.709 25.200 o
-7 5 2 551.568 560.824 23.846 14.921 o
-7 5 3 17.097 2.173 8.609 132.530 o
-7 5 4 77.666 81.181 9.606 94.085 o
-7 5 5 213.524 220.960 16.295 32.901 o
-7 5 6 449.166 422.350 17.160 26.540 o
-7 5 7 526.422 548.605 15.239 29.933 o
-7 5 8 120.334 122.090 9.020 96.457 o
-7 5 9 5.165 2.950 7.613 172.297 o
-7 5 10 157.809 149.818 9.070 89.900 o
-7 5 11 141.476 145.946 8.978 93.257 o
-7 5 12 510.491 498.262 14.069 33.928 o
-7 5 13 223.429 212.312 9.905 71.687 o
-7 5 14 15.579 15.099 7.605 166.566 o
-7 5 15 219.808 221.501 10.402 66.860 o
-7 5 16 332.943 353.411 12.248 46.660 o
-7 5 17 369.840 383.532 12.290 45.005 o
-7 5 18 653.088 638.369 15.674 27.001 o
-7 5 19 205.554 217.169 10.409 67.763 o
-7 5 20 32.237 28.507 8.418 131.761 o
-7 5 21 600.764 604.789 17.141 24.476 o
-7 5 22 395.357 416.668 18.442 24.137 o
-7 5 23 171.543 185.396 15.093 38.620 o
-7 5 24 265.976 267.064 11.417 55.416 o
-7 5 25 65.958 72.778 10.909 76.570 o
-7 5 26 22.733 18.925 9.366 110.270 o
-7 5 27 51.273 42.629 10.027 92.133 o
-7 5 28 113.452 110.028 13.314 50.856 o
-7 6 -6 3.278 -5.093 9.912 102.722 o
-7 6 -5 122.744 95.124 12.024 60.750 o
-7 6 -4 24.349 30.137 10.734 84.211 o
-7 6 -3 133.765 124.323 11.859 60.960 o
-7 6 -2 904.711 892.706 24.055 13.326 o
-7 6 -1 12.648 20.403 10.107 96.415 o
-7 6 0 68.370 75.550 11.102 73.918 o
-7 6 1 239.877 263.873 13.706 42.817 o
-7 6 2 74.799 66.477 10.868 76.653 o
-7 6 3 46.663 44.089 10.306 87.996 o
-7 6 4 86.929 69.929 10.875 75.531 o
-7 6 5 191.215 171.743 12.332 53.792 o
-7 6 6 10.400 2.431 11.575 74.797 o
-7 6 7 6.867 12.498 8.023 153.403 o
-7 6 8 1017.070 1031.410 21.906 14.749 o
-7 6 9 203.328 207.157 10.635 66.084 o
-7 6 10 121.275 111.457 9.478 89.704 o
-7 6 11 153.925 170.148 10.313 73.621 o
-7 6 12 30.354 45.076 8.754 121.335 o
-7 6 13 102.904 104.954 9.399 93.276 o
-7 6 14 606.526 609.835 19.270 20.570 o
-7 6 15 325.324 333.964 17.558 27.160 o
-7 6 16 95.791 99.561 13.049 53.539 o
-7 6 17 7.513 9.374 9.618 107.704 o
-7 6 18 74.987 65.193 11.023 74.778 o
-7 6 19 4.873 16.606 10.138 96.995 o
-7 6 20 656.395 605.941 17.903 22.600 o
-7 6 21 70.550 91.952 10.733 77.719 o
-6 0 -4 2532.780 2533.060 32.048 6.457 o
-6 0 -2 2774.380 2746.040 32.286 6.183 o
-6 0 0 15.973 53.508 3.512 566.127 o
-6 0 2 7391.540 7411.220 81.981 1.182 o
-6 0 4 4110.450 4166.240 47.625 3.166 o
-6 0 6 569.490 560.504 9.746 48.727 o
-6 0 8 3695.540 3728.740 43.154 3.770 o
-6 0 10 2889.930 2923.080 34.808 5.506 o
-6 0 12 747.432 750.494 11.530 35.779 o
-6 0 14 8559.620 8585.150 91.155 0.963 o
-6 0 16 613.240 607.994 10.200 44.797 o
-6 0 18 1722.970 1750.470 25.058 10.253 o
-6 0 20 3994.110 3952.280 48.847 3.089 o
-6 0 22 13.742 15.413 5.974 263.344 o
-6 0 24 3140.100 3118.810 49.333 3.250 o
-6 0 26 1576.860 1534.090 27.744 9.272 o
-6 0 28 10.359 18.830 10.941 82.879 o
-6 0 30 3056.700 3035.520 58.146 2.505 o
-6 0 32 371.619 381.260 16.548 29.118 o
-6 0 34 103.522 141.461 13.226 51.261 o
-6 0 36 762.421 745.784 58.261 2.858 o
-6 0 38 329.374 339.228 22.422 17.827 o
-6 0 40 190.134 218.714 29.664 11.026 o
-6 0 42 560.811 554.585 28.778 10.787 o
-6 1 -5 41.567 40.531 2.664 668.638 o
-6 1 -4 2891.010 2899.450 24.748 8.174 o
-6 1 -3 0.218 0.500 2.269 1945.380 o
-6 1 -2 3439.260 3409.930 28.688 6.413 o
-6 1 -1 354.288 353.214 5.360 102.603 o
-6 1 0 1185.840 1201.500 12.335 25.639 o
-6 1 1 1.990 0.039 2.085 2200.090 o
-6 1 2 1815.350 1800.190 15.540 16.362 o
-6 1 3 50.760 49.167 2.597 611.508 o
-6 1 4 3101.090 3060.610 25.335 7.702 o
-6 1 5 12.629 15.538 2.267 1300.180 o
-6 1 6 6146.770 6101.250 47.178 2.737 o
-6 1 7 1561.080 1521.240 14.375 19.241 o
-6 1 8 1427.660 1403.390 12.803 22.219 o
-6 1 9 47.040 49.176 2.757 598.190 o
-6 1 10 2095.800 2114.210 19.008 12.595 o
-6 1 11 2.551 6.215 2.691 1270.390 o
-6 1 12 3430.100 3429.970 29.623 6.199 o
-6 1 13 486.358 485.038 7.010 69.519 o
-6 1 14 455.347 451.139 6.891 73.621 o
-6 1 15 394.241 392.206 6.434 84.876 o
-6 1 16 2023.220 2011.290 18.478 13.229 o
-6 1 17 50.488 52.255 3.438 464.577 o
-6 1 18 2547.070 2526.530 22.665 9.581 o
-6 1 19 0.777 0.913 3.284 926.240 o
-6 1 20 260.867 262.503 5.738 119.973 o
-6 1 21 58.544 64.472 4.061 357.625 o
-6 1 22 4450.110 4420.810 41.810 3.669 o
-6 1 23 802.896 793.389 13.128 30.410 o
-6 1 24 1081.720 1113.510 16.329 20.733 o
-6 1 25 203.303 208.963 7.333 107.640 o
-6 1 26 557.067 562.439 11.457 41.756 o
-6 1 27 16.759 14.980 6.314 235.555 o
-6 1 28 1889.930 1875.760 29.393 8.053 o
-6 1 29 67.028 82.680 8.175 125.163 o
-6 1 30 886.213 891.207 18.938 18.842 o
-6 1 31 5.586 16.232 7.775 162.848 o
-6 1 32 382.639 386.310 12.962 41.525 o
-6 1 33 199.268 223.473 11.074 62.014 o
-6 1 34 1320.990 1327.840 26.375 10.480 o
-6 1 35 7.554 28.248 9.611 106.463 o
-6 1 36 51.853 60.199 9.839 94.287 o
-6 1 37 126.413 138.898 12.144 58.553 o
-6 1 38 725.871 714.266 25.648 12.626 o
-6 1 39 38.322 49.594 11.142 76.561 o
-6 1 40 122.633 137.824 13.054 51.854 o
-6 1 41 23.818 24.043 11.758 70.921 o
-6 1 42 54.889 62.557 14.293 47.027 o
-6 2 -5 67.761 67.884 4.300 319.076 o
-6 2 -4 1541.320 1553.750 18.424 15.378 o
-6 2 -3 1000.940 996.084 13.455 26.419 o
-6 2 -2 4297.500 4257.860 39.031 4.059 o
-6 2 -1 151.176 149.651 4.154 216.328 o
-6 2 0 383.556 376.869 6.543 85.626 o
-6 2 1 159.090 159.433 4.156 208.766 o
-6 2 2 3494.250 3473.490 30.588 5.936 o
-6 2 3 575.347 568.456 7.702 58.357 o
-6 2 4 2874.020 2868.830 26.474 7.659 o
-6 2 5 42.427 37.391 2.586 691.430 o
-6 2 6 1980.010 1939.580 17.952 13.787 o
-6 2 7 28.506 35.589 2.579 798.786 o
-6 2 8 7349.430 7337.100 57.519 1.970 o
-6 2 9 1980.220 1958.370 17.876 13.811 o
-6 2 10 1236.080 1211.140 11.912 25.796 o
-6 2 11 884.863 829.240 9.479 38.299 o
-6 2 12 159.301 166.135 4.761 186.250 o
-6 2 13 111.396 112.840 4.351 247.965 o
-6 2 14 5165.300 5165.370 45.858 3.062 o
-6 2 15 3414.620 3348.930 30.590 6.018 o
-6 2 16 805.040 796.550 11.190 35.354 o
-6 2 17 328.209 324.425 7.074 88.371 o
-6 2 18 1375.090 1358.210 17.006 17.762 o
-6 2 19 7.537 7.257 4.221 525.968 o
-6 2 20 903.929 931.246 14.674 25.348 o
-6 2 21 638.494 638.016 10.853 41.287 o
-6 2 22 43.793 37.161 4.955 310.135 o
-6 2 23 4.021 4.562 4.891 409.714 o
-6 2 24 1528.470 1531.310 20.039 14.122 o
-6 2 25 749.728 752.772 13.341 30.826 o
-6 2 26 2437.050 2442.330 34.335 5.964 o
-6 2 27 121.037 120.513 8.196 111.507 o
-6 2 28 2.130 9.310 7.580 173.743 o
-6 2 29 2.188 9.426 7.606 172.506 o
-6 2 30 2081.400 2057.890 38.387 5.305 o
-6 2 31 175.868 191.380 11.421 61.041 o
-6 2 32 538.369 553.405 16.237 27.250 o
-6 2 33 244.852 240.882 12.509 49.568 o
-6 2 34 92.518 98.559 11.293 69.393 o
-6 2 35 55.191 41.495 10.845 79.481 o
-6 2 36 174.301 175.910 13.267 48.179 o
-6 2 37 19.401 16.017 11.727 71.831 o
-6 2 38 9.378 20.645 11.408 76.377 o
-6 2 39 396.502 366.046 17.320 26.917 o
-6 2 40 352.397 341.392 16.982 28.359 o
-6 2 41 2.918 1.361 16.605 36.697 o
-6 3 -5 157.277 156.388 7.594 114.519 o
-6 3 -4 197.881 212.101 7.115 111.986 o
-6 3 -3 35.311 33.918 4.148 422.003 o
-6 3 -2 112.349 107.995 4.992 217.156 o
-6 3 -1 1979.910 1975.800 22.361 11.070 o
-6 3 0 622.405 611.308 9.128 48.964 o
-6 3 1 1299.630 1289.830 14.562 21.216 o
-6 3 2 1676.210 1639.270 17.352 15.673 o
-6 3 3 53.261 60.055 3.719 410.361 o
-6 3 4 1660.740 1659.040 18.131 15.049 o
-6 3 5 647.966 640.777 9.660 45.553 o
-6 3 6 861.138 861.519 12.404 30.939 o
-6 3 7 1281.980 1252.710 14.754 21.195 o
-6 3 8 946.346 940.554 12.997 28.154 o
-6 3 9 9.463 15.035 4.029 549.519 o
-6 3 10 72.002 68.053 4.700 282.053 o
-6 3 11 18.492 28.197 4.332 440.413 o
-6 3 12 5117.100 5066.190 58.629 2.190 o
-6 3 13 935.449 907.631 14.641 25.235 o
-6 3 14 2350.060 2325.330 28.324 7.794 o
-6 3 15 1311.760 1317.820 18.389 16.681 o
-6 3 16 41.634 43.820 5.224 284.897 o
-6 3 17 3226.790 3245.100 39.048 4.537 o
-6 3 18 2679.140 2651.800 50.272 3.267 o
-6 3 19 311.283 306.567 9.724 65.076 o
-6 3 20 772.387 758.897 13.288 30.627 o
-6 3 21 40.433 51.645 5.562 256.117 o
-6 3 22 1659.550 1647.230 21.832 12.355 o
-6 3 23 819.543 819.127 14.290 27.450 o
-6 3 24 106.126 113.895 7.476 131.279 o
-6 3 25 345.918 353.347 12.922 42.961 o
-6 3 26 71.752 86.442 7.897 130.994 o
-6 3 27 68.701 70.291 8.634 115.037 o
-6 3 28 1412.700 1386.780 25.273 10.926 o
-6 3 29 275.771 289.916 12.960 45.382 o
-6 3 30 18.935 20.305 10.966 81.701 o
-6 3 31 192.906 191.910 12.160 54.562 o
-6 3 32 163.695 176.251 14.477 41.780 o
-6 3 33 364.600 370.046 15.989 30.882 o
-6 3 34 689.272 684.323 26.567 12.014 o
-6 3 35 34.266 46.112 11.616 71.174 o
-6 3 36 115.200 117.716 12.553 56.202 o
-6 3 37 0.378 -10.976 11.242 80.168 o
-6 3 38 271.247 289.600 16.482 31.052 o
-6 3 39 319.475 331.169 66.234 2.277 o
-6 4 -5 225.857 224.071 8.841 82.721 o
-6 4 -4 1224.810 1216.570 20.949 14.718 o
-6 4 -3 1104.000 1137.610 19.940 16.226 o
-6 4 -2 1824.400 1844.970 28.259 8.581 o
-6 4 -1 792.732 802.235 16.110 24.150 o
-6 4 0 2.874 -1.461 5.676 310.957 o
-6 4 1 11.063 9.005 5.971 268.957 o
-6 4 2 276.459 288.808 9.440 70.141 o
-6 4 3 49.446 44.626 6.159 214.321 o
-6 4 4 987.823 977.218 17.889 19.512 o
-6 4 5 837.472 835.055 17.565 21.242 o
-6 4 6 636.752 645.814 14.273 30.555 o
-6 4 7 358.197 368.518 11.669 48.781 o
-6 4 8 1747.540 1747.740 34.330 6.570 o
-6 4 9 971.642 1006.220 16.189 21.972 o
-6 4 10 79.585 88.927 5.786 204.035 o
-6 4 11 281.590 311.951 9.849 65.558 o
-6 4 12 592.332 580.800 12.211 38.015 o
-6 4 13 434.929 436.727 10.567 51.155 o
-6 4 14 687.362 684.369 13.534 31.601 o
-6 4 15 744.052 745.418 14.211 28.837 o
-6 4 16 37.410 38.879 5.870 242.049 o
-6 4 17 8.212 10.016 5.812 285.524 o
-6 4 18 449.556 454.259 11.646 44.995 o
-6 4 19 765.441 784.598 16.650 23.440 o
-6 4 20 767.540 759.691 14.081 28.793 o
-6 4 21 655.050 648.799 14.041 30.914 o
-6 4 22 20.089 23.033 6.628 210.952 o
-6 4 23 11.687 23.590 6.722 210.108 o
-6 4 24 735.264 748.950 16.395 24.285 o
-6 4 25 1089.210 1102.540 21.025 15.252 o
-6 4 26 227.770 242.241 10.433 65.529 o
-6 4 27 5.888 -7.576 9.188 118.971 o
-6 4 28 54.022 46.462 8.943 112.551 o
-6 4 29 8.080 12.181 8.772 128.635 o
-6 4 30 347.307 365.824 13.541 40.011 o
-6 4 31 412.084 412.129 15.139 32.598 o
-6 4 32 171.608 178.602 12.119 55.978 o
-6 4 33 262.997 253.816 13.495 43.428 o
-6 4 34 47.815 50.301 11.557 70.832 o
-6 4 35 191.120 187.585 13.764 44.685 o
-6 5 -5 1040.460 1063.160 22.272 14.298 o
-6 5 -4 406.720 379.578 13.735 37.890 o
-6 5 -3 12.697 16.361 8.058 149.816 o
-6 5 -2 474.716 491.176 14.533 33.045 o
-6 5 -1 1163.520 1186.690 22.783 13.371 o
-6 5 0 276.297 278.589 10.245 63.487 o
-6 5 1 705.108 705.717 16.144 25.208 o
-6 5 2 194.238 200.048 9.227 81.913 o
-6 5 3 65.671 61.669 8.237 125.986 o
-6 5 4 735.386 731.113 17.370 22.570 o
-6 5 5 996.851 1002.780 23.803 13.179 o
-6 5 6 62.104 69.453 8.068 130.391 o
-6 5 7 366.233 365.611 13.224 40.976 o
-6 5 8 43.464 43.350 9.004 113.149 o
-6 5 9 272.897 301.040 10.144 63.900 o
-6 5 10 406.411 428.548 14.191 35.755 o
-6 5 11 1099.060 1111.320 19.485 16.776 o
-6 5 12 1304.220 1305.230 21.494 13.895 o
-6 5 13 263.331 272.028 9.517 70.829 o
-6 5 14 132.348 120.920 7.820 117.334 o
-6 5 15 22.672 20.480 6.688 206.758 o
-6 5 16 29.157 26.839 6.831 194.123 o
-6 5 17 787.227 798.729 16.839 22.894 o
-6 5 18 51.603 46.041 7.917 139.971 o
-6 5 19 135.912 139.714 8.975 94.299 o
-6 5 20 214.025 242.775 12.549 50.297 o
-6 5 21 271.989 289.122 12.922 45.699 o
-6 5 22 250.454 248.458 10.822 60.928 o
-6 5 23 468.804 485.942 14.057 34.718 o
-6 5 24 105.859 107.628 9.974 84.217 o
-6 5 25 103.963 90.862 9.910 86.082 o
-6 5 26 15.904 11.696 9.515 108.551 o
-6 5 27 363.169 359.818 13.875 38.363 o
-6 5 28 361.529 347.054 18.746 24.016 o
-6 5 29 272.146 271.860 15.960 32.864 o
-6 5 30 9.515 -4.438 9.967 100.766 o
-6 5 31 7.112 10.280 10.181 96.295 o
-6 6 -5 49.356 60.890 9.714 96.738 o
-6 6 -4 2.901 -4.557 8.472 140.459 o
-6 6 -3 949.107 949.478 22.390 14.616 o
-6 6 -2 218.402 245.439 12.114 52.910 o
-6 6 -1 225.990 239.360 12.512 50.190 o
-6 6 0 135.708 165.133 11.314 64.728 o
-6 6 1 487.872 510.322 18.387 23.213 o
-6 6 2 613.471 648.777 19.047 20.777 o
-6 6 3 298.893 296.484 13.275 43.108 o
-6 6 4 205.735 222.342 12.166 53.459 o
-6 6 5 215.987 219.557 13.199 46.710 o
-6 6 6 26.924 31.597 8.600 127.443 o
-6 6 7 150.015 135.638 11.822 60.232 o
-6 6 8 14.258 10.030 9.733 104.232 o
-6 6 9 391.975 398.608 15.258 32.595 o
-6 6 10 37.172 18.424 7.847 149.876 o
-6 6 11 16.144 24.939 7.456 170.876 o
-6 6 12 305.987 339.364 11.553 51.669 o
-6 6 13 674.973 673.437 19.414 19.795 o
-6 6 14 29.674 27.856 9.612 103.348 o
-6 6 15 150.104 147.051 9.416 85.938 o
-6 6 16 120.360 132.314 11.014 69.562 o
-6 6 17 75.499 81.939 9.269 100.230 o
-6 6 18 311.202 321.663 12.496 46.417 o
-6 6 19 800.466 827.364 23.363 14.300 o
-6 6 20 208.998 239.573 11.231 59.865 o
-6 6 21 211.800 232.402 14.377 40.582 o
-6 6 22 419.635 435.711 14.999 32.768 o
-6 6 23 241.792 272.066 20.814 20.989 o
-6 6 24 109.836 101.940 10.494 77.287 o
-6 7 -5 275.720 260.557 14.389 38.917 o
-6 7 -4 318.070 299.895 15.348 34.102 o
-6 7 -3 7.151 22.711 10.527 89.513 o
-6 7 -2 9.606 17.199 10.356 92.453 o
-6 7 -1 52.205 50.217 10.934 78.186 o
-6 7 0 45.979 68.652 11.120 75.560 o
-6 7 1 944.555 896.204 29.925 9.356 o
-6 7 2 48.693 44.837 10.999 77.814 o
-6 7 3 75.858 97.826 11.472 68.526 o
-6 7 4 100.757 88.296 11.474 67.309 o
-6 7 5 265.722 249.542 16.904 30.068 o
-6 7 6 60.931 80.457 13.623 50.988 o
-6 7 7 8.125 -17.105 12.193 67.693 o
-6 7 8 4.294 -7.113 8.393 142.744 o
-6 7 9 245.523 226.012 11.406 57.194 o
-6 7 10 127.625 124.120 10.010 81.067 o
-6 7 11 397.788 396.736 18.604 23.854 o
-6 7 12 21.724 36.226 13.623 53.129 o
-5 0 -3 7661.150 7687.790 108.102 0.744 o
-5 0 -1 643.391 659.509 9.515 45.995 o
-5 0 1 3958.410 3962.200 42.988 3.702 o
-5 0 3 2661.100 2685.020 31.257 6.533 o
-5 0 5 19.497 22.844 2.915 809.303 o
-5 0 7 13768.600 13711.000 148.069 0.390 o
-5 0 9 8618.720 8625.410 94.482 0.908 o
-5 0 11 1526.190 1510.200 18.540 15.404 o
-5 0 13 2158.550 2166.680 25.255 9.259 o
-5 0 15 722.307 728.885 10.486 39.690 o
-5 0 17 871.992 848.437 12.434 30.814 o
-5 0 19 6348.920 6302.370 67.852 1.651 o
-5 0 21 258.900 254.286 7.692 92.211 o
-5 0 23 25.125 35.356 5.621 272.671 o
-5 0 25 4636.010 4608.450 65.216 1.906 o
-5 0 27 36.339 35.210 7.660 154.252 o
-5 0 29 2211.760 2126.460 41.401 4.658 o
-5 0 31 1250.640 1275.590 29.953 8.776 o
-5 0 33 1315.950 1356.740 32.248 7.721 o
-5 0 35 1480.600 1517.080 32.496 7.430 o
-5 0 37 327.162 332.227 24.860 14.839 o
-5 0 39 147.826 143.322 17.511 30.222 o
-5 0 41 1258.170 1190.990 47.800 3.994 o
-5 0 43 875.292 719.719 38.662 6.103 o
-5 1 -4 814.576 796.705 8.453 43.269 o
-5 1 -3 5.325 6.341 1.962 2044.460 o
-5 1 -2 20.523 20.659 2.053 1230.790 o
-5 1 -1 3658.060 3629.130 29.199 6.090 o
-5 1 0 1271.220 1246.140 11.542 25.874 o
-5 1 1 5192.250 5206.630 40.983 3.500 o
-5 1 2 210.305 209.592 4.068 175.048 o
-5 1 3 5932.700 5817.230 44.549 2.986 o
-5 1 4 159.983 177.458 3.331 232.041 o
-5 1 5 4664.580 4663.840 36.213 4.251 o
-5 1 6 5.120 3.898 1.780 2478.310 o
-5 1 7 1059.340 1054.910 9.979 32.227 o
-5 1 8 189.902 193.704 3.611 200.119 o
-5 1 9 1329.160 1332.630 11.958 24.365 o
-5 1 10 2615.370 2562.990 20.995 10.151 o
-5 1 11 9983.270 9973.470 78.702 1.141 o
-5 1 12 2.026 -2.562 2.088 2193.120 o
-5 1 13 31.360 36.479 2.539 784.857 o
-5 1 14 443.823 443.811 6.134 80.587 o
-5 1 15 4764.920 4767.090 39.051 3.861 o
-5 1 16 80.513 81.617 3.301 379.023 o
-5 1 17 3779.470 3662.610 31.701 5.509 o
-5 1 18 661.141 647.970 8.125 51.322 o
-5 1 19 229.029 232.279 4.943 145.273 o
-5 1 20 4.073 3.323 2.998 1041.040 o
-5 1 21 3803.570 3817.250 33.808 5.081 o
-5 1 22 245.803 260.117 5.843 121.326 o
-5 1 23 826.927 829.737 11.272 34.492 o
-5 1 24 118.073 113.851 4.756 222.721 o
-5 1 25 1053.790 1039.720 13.715 25.264 o
-5 1 26 140.341 144.316 5.801 164.876 o
-5 1 27 2859.330 2841.620 31.196 6.370 o
-5 1 28 389.206 389.409 9.570 60.067 o
-5 1 29 1110.740 1103.010 18.197 18.207 o
-5 1 30 49.580 60.615 7.607 148.435 o
-5 1 31 1151.020 1151.700 22.557 13.632 o
-5 1 32 90.475 99.875 9.035 101.386 o
-5 1 33 1012.770 1002.710 25.765 11.669 o
-5 1 34 472.695 490.344 14.237 34.026 o
-5 1 35 1037.170 1072.670 27.427 10.500 o
-5 1 36 59.186 81.895 10.249 85.804 o
-5 1 37 828.551 812.503 19.846 18.110 o
-5 1 38 77.959 80.615 10.551 79.947 o
-5 1 39 452.494 480.497 16.753 27.212 o
-5 1 40 81.330 89.928 11.903 64.079 o
-5 1 41 119.619 115.289 11.773 62.649 o
-5 1 42 0.039 -1.936 10.896 85.371 o
-5 1 43 345.910 355.149 20.038 21.537 o
-5 2 -4 118.474 123.895 4.523 230.054 o
-5 2 -3 228.984 230.428 5.135 141.611 o
-5 2 -2 436.399 444.956 6.834 75.679 o
-5 2 -1 348.656 347.651 5.613 100.917 o
-5 2 0 296.202 303.176 4.914 121.949 o
-5 2 1 437.930 439.046 5.993 82.437 o
-5 2 2 283.213 282.355 4.764 129.033 o
-5 2 3 3982.960 3944.710 33.195 5.081 o
-5 2 4 491.601 504.258 5.991 75.324 o
-5 2 5 0.244 -0.131 2.058 2375.190 o
-5 2 6 474.421 468.938 5.865 78.967 o
-5 2 7 2687.970 2641.170 22.558 9.350 o
-5 2 8 828.685 809.738 8.689 42.032 o
-5 2 9 4137.370 4151.360 35.029 4.684 o
-5 2 10 612.277 596.624 7.514 57.020 o
-5 2 11 692.349 695.025 8.365 48.511 o
-5 2 12 28.369 30.716 2.703 779.204 o
-5 2 13 1861.100 1870.620 17.137 14.825 o
-5 2 14 320.251 331.282 5.708 104.897 o
-5 2 15 2379.700 2342.080 21.398 10.537 o
-5 2 16 1221.550 1213.660 12.799 24.546 o
-5 2 17 10.102 16.640 3.216 795.492 o
-5 2 18 2261.940 2207.830 19.932 11.610 o
-5 2 19 4427.690 4345.580 37.581 4.195 o
-5 2 20 291.320 295.640 6.509 101.179 o
-5 2 21 293.300 287.678 6.661 99.454 o
-5 2 22 16.175 10.535 4.213 493.373 o
-5 2 23 1020.840 1007.590 14.809 23.820 o
-5 2 24 1090.170 1114.370 16.032 21.093 o
-5 2 25 2688.950 2702.420 33.899 5.861 o
-5 2 26 80.181 84.775 6.475 174.954 o
-5 2 27 82.142 90.227 7.118 150.619 o
-5 2 28 36.332 42.292 7.455 160.690 o
-5 2 29 1438.770 1400.700 23.916 11.709 o
-5 2 30 476.506 512.032 13.865 35.024 o
-5 2 31 1070.590 1031.690 22.043 14.463 o
-5 2 32 3.278 4.767 8.218 148.444 o
-5 2 33 110.281 104.395 10.573 76.191 o
-5 2 34 1.260 12.145 9.451 112.268 o
-5 2 35 1767.680 1740.340 34.030 6.648 o
-5 2 36 256.015 258.806 13.703 42.506 o
-5 2 37 367.992 353.040 15.625 32.073 o
-5 2 38 2.091 18.842 10.910 84.090 o
-5 2 39 300.111 282.689 15.469 34.078 o
-5 2 40 0.978 -5.060 11.011 83.502 o
-5 2 41 475.234 475.167 21.780 17.817 o
-5 2 42 1077.680 1030.610 27.990 10.143 o
-5 3 -4 40.595 40.407 3.661 475.088 o
-5 3 -3 10.155 10.995 3.403 744.307 o
-5 3 -2 642.639 628.080 8.989 48.639 o
-5 3 -1 5725.210 5587.740 49.957 2.636 o
-5 3 0 725.473 723.682 9.164 44.170 o
-5 3 1 1181.870 1173.910 12.773 25.100 o
-5 3 2 856.217 825.590 9.196 39.727 o
-5 3 3 1039.100 1023.750 11.505 29.614 o
-5 3 4 140.809 141.511 3.817 239.807 o
-5 3 5 2451.470 2435.360 22.203 9.983 o
-5 3 6 1525.750 1514.210 16.227 17.542 o
-5 3 7 342.676 347.727 6.411 92.785 o
-5 3 8 132.370 134.443 3.745 252.481 o
-5 3 9 4008.090 3932.920 36.287 4.580 o
-5 3 10 379.654 387.577 7.991 72.605 o
-5 3 11 3171.460 3134.170 29.763 6.426 o
-5 3 12 12.005 11.365 3.285 773.894 o
-5 3 13 328.542 316.498 6.549 94.679 o
-5 3 14 787.024 773.603 10.862 36.806 o
-5 3 15 1787.170 1764.470 20.336 12.917 o
-5 3 16 1099.580 1106.080 15.392 21.980 o
-5 3 17 875.876 879.681 13.779 27.624 o
-5 3 18 786.153 795.850 16.824 22.939 o
-5 3 19 104.343 99.694 5.533 199.665 o
-5 3 20 625.265 612.589 10.955 41.510 o
-5 3 21 1186.940 1194.960 16.517 19.655 o
-5 3 22 359.448 353.668 10.630 55.149 o
-5 3 23 832.294 826.331 15.826 24.262 o
-5 3 24 9.889 3.404 5.698 298.263 o
-5 3 25 38.320 39.321 6.333 212.641 o
-5 3 26 135.680 158.520 8.854 95.148 o
-5 3 27 1822.540 1833.460 29.719 8.014 o
-5 3 28 473.968 474.158 14.686 32.703 o
-5 3 29 195.984 202.341 10.155 71.325 o
-5 3 30 5.936 -0.137 7.743 166.919 o
-5 3 31 153.502 175.009 11.088 65.600 o
-5 3 32 119.651 121.210 10.734 73.025 o
-5 3 33 1303.200 1334.000 31.180 8.163 o
-5 3 34 479.650 500.886 16.573 27.282 o
-5 3 35 61.187 74.663 11.778 66.859 o
-5 3 36 10.365 4.329 10.870 84.612 o
-5 3 37 106.924 129.569 13.118 52.102 o
-5 3 38 65.415 50.613 11.375 71.763 o
-5 3 39 550.327 534.030 18.725 22.070 o
-5 3 40 444.187 396.061 17.001 27.099 o
-5 4 -4 30.637 32.326 5.172 308.531 o
-5 4 -3 258.614 257.060 7.996 88.262 o
-5 4 -2 2401.530 2407.310 31.340 6.781 o
-5 4 -1 231.046 239.304 7.580 97.905 o
-5 4 0 1116.690 1128.180 18.333 17.962 o
-5 4 1 869.214 870.440 13.727 27.852 o
-5 4 2 2858.420 2779.750 33.465 5.849 o
-5 4 3 1775.530 1773.280 22.980 11.285 o
-5 4 4 108.184 115.063 5.557 192.884 o
-5 4 5 130.769 137.688 5.805 169.436 o
-5 4 6 215.976 213.758 6.743 115.370 o
-5 4 7 23.457 35.121 4.488 397.655 o
-5 4 8 2401.590 2355.550 35.489 5.733 o
-5 4 9 1848.360 1824.250 24.998 10.040 o
-5 4 10 131.327 126.867 5.373 186.490 o
-5 4 11 1.889 4.523 4.033 603.164 o
-5 4 12 1133.370 1116.570 16.211 20.578 o
-5 4 13 501.744 494.703 14.035 34.198 o
-5 4 14 1048.390 1049.530 20.191 16.330 o
-5 4 15 686.788 688.529 12.390 34.796 o
-5 4 16 4.214 1.990 4.739 437.987 o
-5 4 17 119.775 126.596 6.464 154.193 o
-5 4 18 888.122 875.473 15.326 24.521 o
-5 4 19 1360.840 1362.600 20.093 14.831 o
-5 4 20 278.130 285.521 9.968 65.497 o
-5 4 21 41.943 46.395 6.657 191.932 o
-5 4 22 26.413 20.309 6.064 243.991 o
-5 4 23 117.658 118.270 7.750 121.833 o
-5 4 24 358.297 360.734 10.764 54.210 o
-5 4 25 1384.150 1373.130 22.389 12.910 o
-5 4 26 1369.070 1380.740 23.822 11.929 o
-5 4 27 160.151 182.938 9.913 77.231 o
-5 4 28 36.252 30.212 8.135 139.089 o
-5 4 29 135.638 136.425 9.737 83.424 o
-5 4 30 30.540 32.965 8.451 130.701 o
-5 4 31 155.992 155.231 10.495 72.010 o
-5 4 32 88.240 82.600 9.818 89.439 o
-5 4 33 21.157 6.397 10.271 93.268 o
-5 4 34 161.673 162.852 12.203 56.068 o
-5 4 35 595.891 601.069 19.395 20.454 o
-5 4 36 741.329 732.955 40.317 5.714 o
-5 4 37 65.026 77.847 12.261 61.840 o
-5 5 -4 45.223 47.035 8.424 126.811 o
-5 5 -3 324.331 314.591 11.021 54.808 o
-5 5 -2 453.965 458.331 12.305 41.899 o
-5 5 -1 101.575 116.397 7.422 133.411 o
-5 5 0 408.556 417.744 11.777 46.000 o
-5 5 1 481.514 485.783 12.753 39.181 o
-5 5 2 311.872 321.211 10.896 56.001 o
-5 5 3 26.239 24.561 7.852 152.006 o
-5 5 4 323.386 313.492 12.078 48.460 o
-5 5 5 164.163 163.048 7.773 109.441 o
-5 5 6 363.475 356.624 9.086 65.787 o
-5 5 7 153.140 160.849 7.536 115.987 o
-5 5 8 17.602 11.106 5.358 319.482 o
-5 5 9 50.290 48.826 6.567 191.683 o
-5 5 10 315.150 319.759 9.457 66.669 o
-5 5 11 1163.430 1176.420 19.393 16.498 o
-5 5 12 981.281 1007.640 17.586 19.877 o
-5 5 13 68.880 71.265 6.302 189.928 o
-5 5 14 65.148 78.959 6.502 181.185 o
-5 5 15 125.384 130.691 7.374 127.764 o
-5 5 16 932.373 950.778 19.188 18.163 o
-5 5 17 53.301 48.512 6.472 194.913 o
-5 5 18 30.985 23.894 6.437 215.515 o
-5 5 19 19.251 21.697 7.680 161.114 o
-5 5 20 98.904 112.928 7.865 123.355 o
-5 5 21 664.625 709.512 15.752 26.374 o
-5 5 22 1164.990 1152.010 21.742 14.287 o
-5 5 23 333.111 330.913 12.466 45.834 o
-5 5 24 67.956 69.606 8.535 117.494 o
-5 5 25 380.461 390.182 16.775 28.356 o
-5 5 26 202.024 194.933 14.956 38.542 o
-5 5 27 315.519 337.154 17.962 26.227 o
-5 5 28 137.213 125.708 12.749 53.709 o
-5 5 29 56.472 57.040 9.739 95.666 o
-5 5 30 95.381 97.512 10.922 73.374 o
-5 5 31 201.372 191.944 12.571 51.441 o
-5 5 32 480.757 450.535 18.056 24.155 o
-5 5 33 117.282 117.046 13.322 50.559 o
-5 6 -4 943.029 941.325 22.273 14.758 o
-5 6 -3 670.876 669.334 17.768 22.524 o
-5 6 -2 1338.420 1361.100 26.783 10.200 o
-5 6 -1 22.630 30.784 8.108 143.370 o
-5 6 0 128.994 135.874 9.509 87.228 o
-5 6 1 7.172 -4.396 8.285 145.691 o
-5 6 2 326.913 352.703 14.082 38.297 o
-5 6 3 120.632 120.326 9.392 90.610 o
-5 6 4 193.489 188.325 11.689 58.133 o
-5 6 5 26.413 21.487 7.484 166.538 o
-5 6 6 5.634 3.398 7.266 188.551 o
-5 6 7 260.727 280.072 11.231 56.671 o
-5 6 8 893.755 879.188 20.478 16.925 o
-5 6 9 36.123 25.600 9.410 106.780 o
-5 6 10 3.095 1.327 6.438 241.653 o
-5 6 11 37.798 39.831 6.773 189.809 o
-5 6 12 242.460 248.686 11.926 53.223 o
-5 6 13 23.227 31.145 6.482 215.284 o
-5 6 14 704.547 747.909 17.987 21.666 o
-5 6 15 593.137 634.265 16.706 25.316 o
-5 6 16 97.793 105.487 8.089 119.099 o
-5 6 17 40.191 49.763 7.601 152.957 o
-5 6 18 358.933 366.875 11.989 47.070 o
-5 6 19 115.151 126.072 8.852 99.696 o
-5 6 20 473.989 469.709 21.383 18.389 o
-5 6 21 32.999 46.600 9.101 112.413 o
-5 6 22 1.286 1.701 8.278 147.318 o
-5 6 23 94.274 111.911 10.349 79.978 o
-5 6 24 806.097 761.658 28.124 10.667 o
-5 6 25 15.368 24.661 13.132 57.569 o
-5 6 26 101.115 90.603 10.779 74.897 o
-5 6 27 4.248 9.949 12.747 61.918 o
-5 7 -4 13.483 18.568 9.182 116.135 o
-5 7 -3 92.319 105.716 10.415 79.526 o
-5 7 -2 422.969 417.193 16.070 29.654 o
-5 7 -1 57.853 78.408 10.229 86.403 o
-5 7 0 335.482 310.571 13.949 39.091 o
-5 7 1 6.619 12.509 9.251 116.166 o
-5 7 2 232.635 245.799 20.657 21.408 o
-5 7 3 233.194 238.574 12.408 50.610 o
-5 7 4 696.131 668.011 25.721 12.682 o
-5 7 5 313.725 308.463 13.354 42.236 o
-5 7 6 110.738 104.091 10.247 80.258 o
-5 7 7 90.482 84.335 14.259 45.935 o
-5 7 8 0.451 -12.987 11.205 80.693 o
-5 7 9 165.064 193.949 13.345 47.709 o
-5 7 10 215.795 207.161 10.061 70.807 o
-5 7 11 67.586 47.274 7.792 139.581 o
-5 7 12 43.646 44.680 8.409 127.781 o
-5 7 13 7.322 23.012 7.614 167.752 o
-5 7 14 45.281 30.480 10.709 82.687 o
-5 7 15 3.643 2.789 7.793 165.119 o
-5 7 16 306.010 315.347 13.058 43.764 o
-5 7 17 26.383 23.421 9.434 107.868 o
-4 0 -2 4108.980 4097.160 45.634 3.368 o
-4 0 0 3491.710 3519.050 37.879 4.586 o
-4 0 2 14086.700 13967.700 150.029 0.379 o
-4 0 4 30.056 33.526 2.562 800.063 o
-4 0 6 4916.180 4781.820 55.446 2.412 o
-4 0 8 16670.800 16529.400 185.100 0.256 o
-4 0 10 1527.430 1499.700 18.529 15.427 o
-4 0 12 347.035 351.963 6.549 90.584 o
-4 0 14 3468.210 3414.400 37.247 4.714 o
-4 0 16 1551.520 1552.000 18.826 15.007 o
-4 0 18 13358.100 13186.400 143.033 0.416 o
-4 0 20 924.751 931.671 13.837 26.749 o
-4 0 22 259.157 254.732 7.020 101.250 o
-4 0 24 4965.740 4964.070 63.038 1.977 o
-4 0 26 1018.870 1014.200 19.004 17.859 o
-4 0 28 1767.520 1759.430 31.429 7.476 o
-4 0 30 2029.280 2022.960 37.907 5.439 o
-4 0 32 550.269 592.277 19.691 20.258 o
-4 0 34 2164.950 2131.730 40.385 4.858 o
-4 0 36 900.515 924.525 24.183 13.190 o
-4 0 38 3.463 -2.846 11.068 82.440 o
-4 0 40 355.205 334.329 31.211 9.717 o
-4 0 42 503.227 481.915 48.705 4.102 o
-4 0 44 31.080 7.767 19.967 25.134 o
-4 1 -3 22.267 27.602 1.838 1254.480 o
-4 1 -2 4621.380 4640.010 38.042 4.037 o
-4 1 -1 235.821 226.896 5.227 138.470 o
-4 1 0 4171.810 4137.490 32.563 5.063 o
-4 1 1 0.849 0.405 1.520 4139.390 o
-4 1 2 210.889 205.092 3.443 191.277 o
-4 1 3 2.106 5.623 1.649 3017.840 o
-4 1 4 8214.410 8216.050 60.549 1.756 o
-4 1 5 1525.880 1523.070 12.788 21.174 o
-4 1 6 327.411 339.537 4.214 121.666 o
-4 1 7 642.278 649.515 6.889 57.440 o
-4 1 8 375.608 364.808 5.002 102.684 o
-4 1 9 2216.720 2190.800 18.732 12.384 o
-4 1 10 14838.800 14788.800 120.112 0.535 o
-4 1 11 172.119 176.680 3.831 207.633 o
-4 1 12 1952.840 1903.960 16.673 14.815 o
-4 1 13 817.269 810.914 8.787 41.994 o
-4 1 14 535.228 542.953 6.666 66.848 o
-4 1 15 413.119 414.965 6.647 80.280 o
-4 1 16 5897.620 5824.300 46.008 2.879 o
-4 1 17 443.703 446.892 6.163 80.236 o
-4 1 18 1837.370 1825.570 16.750 15.272 o
-4 1 19 9.154 12.601 2.781 1039.620 o
-4 1 20 180.569 192.959 4.613 175.964 o
-4 1 21 47.196 47.003 3.401 487.608 o
-4 1 22 2024.450 1989.350 18.958 12.950 o
-4 1 23 161.764 171.550 6.183 143.448 o
-4 1 24 1135.150 1127.280 12.635 25.964 o
-4 1 25 302.632 312.431 6.483 98.909 o
-4 1 26 2978.950 2956.040 30.902 6.331 o
-4 1 27 71.459 84.004 5.152 245.073 o
-4 1 28 2479.300 2466.590 29.796 7.154 o
-4 1 29 111.371 115.099 6.410 160.425 o
-4 1 30 1.201 11.276 5.341 344.574 o
-4 1 31 49.429 45.369 6.594 191.625 o
-4 1 32 1649.020 1653.430 28.674 8.701 o
-4 1 33 79.455 92.314 9.063 102.852 o
-4 1 34 1260.110 1247.250 22.828 13.025 o
-4 1 35 104.122 118.114 9.245 94.903 o
-4 1 36 12.409 27.121 8.390 137.385 o
-4 1 37 1.161 -3.258 8.394 143.548 o
-4 1 38 1132.890 1138.470 28.032 9.966 o
-4 1 39 299.496 299.206 13.769 40.750 o
-4 1 40 223.529 236.497 13.377 45.284 o
-4 1 41 3.184 31.866 10.672 87.094 o
-4 1 42 541.814 551.636 18.253 22.938 o
-4 1 43 0.684 11.881 10.843 85.583 o
-4 1 44 275.466 254.231 22.143 18.657 o
-4 2 -3 703.993 707.300 10.138 41.507 o
-4 2 -2 5669.830 5676.900 49.814 2.647 o
-4 2 -1 15.294 13.314 2.079 1411.390 o
-4 2 0 4380.900 4364.550 40.111 3.889 o
-4 2 1 3151.070 3087.350 26.937 7.189 o
-4 2 2 3681.610 3642.920 30.319 5.838 o
-4 2 3 2173.710 2119.380 17.685 13.191 o
-4 2 4 748.999 737.893 7.187 50.340 o
-4 2 5 1344.260 1307.350 11.707 24.696 o
-4 2 6 2269.610 2245.850 19.170 11.962 o
-4 2 7 774.011 769.627 7.776 46.970 o
-4 2 8 14572.400 14362.000 107.141 0.638 o
-4 2 9 7344.280 7194.870 54.647 2.108 o
-4 2 10 3115.730 3050.420 25.973 7.507 o
-4 2 11 3068.320 3043.130 25.531 7.683 o
-4 2 12 3128.780 3130.120 26.256 7.380 o
-4 2 13 35.625 39.246 2.712 696.326 o
-4 2 14 4555.360 4589.110 39.415 3.897 o
-4 2 15 125.265 124.898 3.703 264.863 o
-4 2 16 95.384 101.535 3.508 322.732 o
-4 2 17 71.697 72.464 3.232 413.054 o
-4 2 18 5025.170 5005.550 41.216 3.536 o
-4 2 19 2125.630 2094.100 19.431 12.301 o
-4 2 20 2803.230 2743.150 24.755 8.348 o
-4 2 21 466.603 455.682 7.561 67.941 o
-4 2 22 14.862 19.840 3.648 612.797 o
-4 2 23 955.439 956.289 13.859 26.290 o
-4 2 24 1706.670 1662.260 23.667 11.115 o
-4 2 25 1078.000 1034.930 20.288 16.145 o
-4 2 26 120.955 127.135 6.766 144.957 o
-4 2 27 184.229 201.314 7.867 102.120 o
-4 2 28 476.006 483.824 11.907 42.774 o
-4 2 29 462.936 474.699 12.115 42.306 o
-4 2 30 2000.180 1992.820 32.751 6.791 o
-4 2 31 47.892 45.362 7.724 147.170 o
-4 2 32 418.124 449.301 14.099 35.707 o
-4 2 33 139.107 134.000 10.209 77.248 o
-4 2 34 1417.330 1458.150 29.635 8.641 o
-4 2 35 181.066 176.419 11.364 61.639 o
-4 2 36 1178.660 1205.850 26.620 10.656 o
-4 2 37 456.404 474.695 16.814 27.055 o
-4 2 38 27.231 43.705 11.042 78.985 o
-4 2 39 79.037 90.226 11.771 65.487 o
-4 2 40 196.649 206.253 13.951 43.324 o
-4 2 41 9.928 25.719 11.643 73.161 o
-4 2 42 118.103 129.008 13.533 48.955 o
-4 2 43 2.750 1.170 11.787 72.722 o
-4 3 -3 1573.310 1540.420 14.963 18.523 o
-4 3 -2 481.061 483.294 6.571 72.918 o
-4 3 -1 705.412 708.765 8.467 47.497 o
-4 3 0 4164.340 4099.140 35.148 4.666 o
-4 3 1 209.083 204.603 4.241 172.233 o
-4 3 2 58.250 60.950 2.759 528.168 o
-4 3 3 1445.620 1428.990 14.126 20.425 o
-4 3 4 670.808 683.768 7.790 51.730 o
-4 3 5 3202.420 3170.000 27.084 7.074 o
-4 3 6 991.702 1014.550 10.608 32.162 o
-4 3 7 103.293 108.629 3.305 321.528 o
-4 3 8 376.725 379.604 6.056 90.907 o
-4 3 9 977.457 974.003 10.391 33.150 o
-4 3 10 1912.150 1899.680 17.350 14.463 o
-4 3 11 1736.440 1736.150 16.222 16.224 o
-4 3 12 4136.340 4064.090 35.248 4.667 o
-4 3 13 141.955 153.318 3.915 230.639 o
-4 3 14 203.507 212.751 4.912 156.437 o
-4 3 15 89.732 94.172 4.015 298.158 o
-4 3 16 950.501 950.379 12.391 29.303 o
-4 3 17 873.202 884.003 11.368 33.101 o
-4 3 18 186.731 196.125 5.770 143.476 o
-4 3 19 0.801 3.460 3.607 759.649 o
-4 3 20 1810.180 1787.350 21.629 12.008 o
-4 3 21 2642.120 2580.230 31.321 6.564 o
-4 3 22 1360.800 1320.700 25.597 10.877 o
-4 3 23 423.173 418.634 13.027 40.002 o
-4 3 24 9.645 9.841 5.385 328.102 o
-4 3 25 3.830 7.054 6.075 267.660 o
-4 3 26 1951.060 1957.830 30.358 7.612 o
-4 3 27 472.389 486.293 15.706 29.675 o
-4 3 28 652.132 653.114 15.847 26.553 o
-4 3 29 1141.790 1113.060 21.225 14.879 o
-4 3 30 99.901 111.688 8.760 104.382 o
-4 3 31 24.774 24.436 8.185 141.132 o
-4 3 32 561.959 562.293 19.598 20.426 o
-4 3 33 361.101 348.427 12.987 42.354 o
-4 3 34 605.899 592.382 16.744 25.306 o
-4 3 35 1.934 3.250 8.854 128.520 o
-4 3 36 282.176 283.868 13.067 44.738 o
-4 3 37 199.779 188.191 14.548 40.510 o
-4 3 38 185.702 195.864 12.929 49.600 o
-4 3 39 8.669 17.521 10.906 83.624 o
-4 3 40 563.810 552.737 20.600 18.906 o
-4 3 41 146.536 139.060 13.646 47.251 o
-4 4 -3 1412.930 1379.640 17.044 17.508 o
-4 4 -2 2170.320 2120.850 20.799 11.416 o
-4 4 -1 277.869 276.878 5.711 115.983 o
-4 4 0 2109.670 2073.830 20.514 11.740 o
-4 4 1 908.339 893.539 10.099 35.626 o
-4 4 2 1150.980 1148.820 12.093 26.620 o
-4 4 3 1274.270 1263.220 12.875 23.796 o
-4 4 4 562.344 548.298 7.388 61.130 o
-4 4 5 60.430 61.570 3.165 462.314 o
-4 4 6 378.178 374.324 6.073 90.868 o
-4 4 7 257.201 258.279 6.406 110.375 o
-4 4 8 2944.940 2928.170 27.515 7.263 o
-4 4 9 563.654 579.570 8.351 55.305 o
-4 4 10 865.216 863.250 11.534 32.968 o
-4 4 11 585.708 583.392 8.464 53.792 o
-4 4 12 562.591 572.840 9.644 49.220 o
-4 4 13 1365.870 1347.280 16.880 17.963 o
-4 4 14 3117.300 3071.290 33.714 5.587 o
-4 4 15 82.222 89.400 4.789 256.540 o
-4 4 16 610.243 607.787 10.446 43.897 o
-4 4 17 183.295 197.382 6.889 120.044 o
-4 4 18 713.961 721.319 12.804 32.941 o
-4 4 19 1120.720 1113.060 21.047 15.113 o
-4 4 20 8.761 11.618 5.187 351.857 o
-4 4 21 674.735 670.985 13.783 31.197 o
-4 4 22 228.485 241.836 8.635 84.140 o
-4 4 23 186.730 198.641 8.200 96.752 o
-4 4 24 1652.570 1672.120 26.118 9.872 o
-4 4 25 1128.620 1138.070 20.358 15.713 o
-4 4 26 29.314 30.963 7.251 173.500 o
-4 4 27 6.602 3.199 7.046 199.861 o
-4 4 28 364.797 390.311 12.197 45.509 o
-4 4 29 430.029 433.130 13.262 38.765 o
-4 4 30 819.200 807.821 18.378 20.193 o
-4 4 31 203.384 190.577 10.405 68.735 o
-4 4 32 37.452 36.175 8.796 119.790 o
-4 4 33 2.646 3.639 8.649 134.440 o
-4 4 34 204.490 196.367 11.902 55.881 o
-4 4 35 293.433 314.013 19.797 22.461 o
-4 4 36 273.298 254.942 13.380 43.734 o
-4 4 37 126.588 129.695 16.765 33.109 o
-4 4 38 0.384 7.421 10.798 86.526 o
-4 5 -3 595.822 607.907 12.800 35.730 o
-4 5 -2 41.202 50.179 5.391 268.807 o
-4 5 -1 2498.800 2500.110 32.260 6.434 o
-4 5 0 336.070 347.124 8.759 70.418 o
-4 5 1 1532.250 1548.110 20.539 13.701 o
-4 5 2 15.025 10.813 4.945 373.741 o
-4 5 3 802.634 808.833 15.651 24.907 o
-4 5 4 925.278 910.376 15.918 23.065 o
-4 5 5 711.011 708.921 13.818 30.398 o
-4 5 6 659.791 643.701 13.357 32.756 o
-4 5 7 49.043 60.608 5.459 252.435 o
-4 5 8 518.717 519.753 11.436 43.285 o
-4 5 9 1460.580 1449.490 21.133 13.569 o
-4 5 10 201.175 202.357 10.207 70.459 o
-4 5 11 831.536 825.282 16.376 23.284 o
-4 5 12 46.716 50.374 5.189 279.212 o
-4 5 13 6.845 3.701 4.739 429.657 o
-4 5 14 850.847 850.067 14.784 25.983 o
-4 5 15 1051.260 1010.260 23.088 13.628 o
-4 5 16 835.989 843.931 14.788 26.142 o
-4 5 17 761.585 730.955 13.787 29.720 o
-4 5 18 40.294 41.493 6.102 224.240 o
-4 5 19 35.893 47.988 6.365 209.726 o
-4 5 20 169.805 170.234 12.276 55.054 o
-4 5 21 1096.040 1092.540 20.032 16.241 o
-4 5 22 156.437 173.296 8.906 91.172 o
-4 5 23 77.617 72.124 10.061 87.317 o
-4 5 24 65.774 62.595 8.313 123.944 o
-4 5 25 86.845 86.433 9.498 94.554 o
-4 5 26 183.476 173.927 10.169 72.990 o
-4 5 27 594.883 564.854 16.316 26.465 o
-4 5 28 83.020 86.957 9.811 89.868 o
-4 5 29 325.914 307.830 12.950 43.886 o
-4 5 30 17.042 8.872 9.040 119.908 o
-4 5 31 414.641 386.878 16.226 29.492 o
-4 5 32 174.049 168.362 11.811 58.474 o
-4 5 33 66.277 55.187 10.857 77.893 o
-4 5 34 23.421 11.622 10.327 91.761 o
-4 6 -3 296.124 300.640 11.327 54.174 o
-4 6 -2 355.904 376.882 14.410 36.263 o
-4 6 -1 10.571 9.940 7.098 193.394 o
-4 6 0 27.212 40.391 7.168 176.098 o
-4 6 1 1184.990 1199.760 25.204 11.541 o
-4 6 2 97.176 110.517 8.128 117.873 o
-4 6 3 579.912 578.296 14.424 31.312 o
-4 6 4 12.012 16.882 6.386 233.276 o
-4 6 5 0.930 -3.735 6.044 276.576 o
-4 6 6 28.491 27.765 6.428 216.355 o
-4 6 7 1063.940 1077.920 21.997 14.457 o
-4 6 8 370.070 363.610 11.860 47.470 o
-4 6 9 86.058 80.775 7.098 151.509 o
-4 6 10 39.900 36.940 8.420 129.113 o
-4 6 11 16.536 15.877 5.379 315.487 o
-4 6 12 223.142 230.454 8.662 84.837 o
-4 6 13 1262.130 1283.450 21.103 14.372 o
-4 6 14 133.153 152.575 7.249 126.764 o
-4 6 15 72.845 85.207 8.469 116.777 o
-4 6 16 56.043 61.229 6.856 173.831 o
-4 6 17 34.679 39.414 6.870 186.690 o
-4 6 18 296.271 294.783 10.228 62.169 o
-4 6 19 465.652 513.314 20.486 19.664 o
-4 6 20 106.397 103.534 8.528 108.508 o
-4 6 21 6.077 10.845 8.016 154.147 o
-4 6 22 198.186 221.321 12.328 52.651 o
-4 6 23 301.973 302.421 12.412 47.421 o
-4 6 24 730.127 708.011 25.441 12.793 o
-4 6 25 1038.450 973.764 27.301 10.651 o
-4 6 26 214.826 230.937 16.304 32.782 o
-4 6 27 271.854 237.261 12.258 50.275 o
-4 6 28 289.203 268.836 12.984 45.182 o
-4 7 -3 761.709 752.151 19.487 19.046 o
-4 7 -2 135.054 142.836 15.660 37.229 o
-4 7 -1 493.016 454.328 17.657 24.888 o
-4 7 0 1.200 -5.713 7.917 161.285 o
-4 7 1 3.535 -0.555 7.946 159.360 o
-4 7 2 231.936 240.748 11.328 58.046 o
-4 7 3 5.784 5.934 8.148 150.089 o
-4 7 4 115.821 111.335 9.468 90.440 o
-4 7 5 1569.500 1537.600 43.770 4.528 o
-4 7 6 0.469 0.394 7.795 166.567 o
-4 7 7 92.061 103.681 8.915 103.131 o
-4 7 8 20.112 18.471 17.529 32.580 o
-4 7 9 41.194 52.558 11.979 66.551 o
-4 7 10 24.033 10.619 10.003 97.561 o
-4 7 11 144.913 144.925 7.811 113.283 o
-4 7 12 196.277 209.813 13.388 46.334 o
-4 7 13 0.282 -4.819 10.751 87.668 o
-4 7 14 29.127 34.499 6.894 189.169 o
-4 7 15 1023.330 1062.360 26.853 10.881 o
-4 7 16 104.432 122.105 15.128 40.462 o
-4 7 17 9.909 0.335 8.834 127.738 o
-4 7 18 141.663 151.897 14.951 40.216 o
-4 7 19 3.738 10.112 9.664 107.212 o
-4 7 20 60.864 40.592 19.609 25.652 o
-3 0 -1 33.158 39.303 2.185 869.191 o
-3 0 1 1272.770 1255.570 14.395 21.721 o
-3 0 3 5685.930 5615.550 61.079 1.997 o
-3 0 5 866.036 861.306 11.918 32.031 o
-3 0 7 11278.600 11396.300 127.764 0.520 o
-3 0 9 49.834 61.494 2.890 537.333 o
-3 0 11 8162.230 8071.650 81.111 1.170 o
-3 0 13 20432.200 20278.400 208.091 0.201 o
-3 0 15 20.116 26.281 3.279 672.006 o
-3 0 17 4199.740 4265.220 48.292 3.081 o
-3 0 19 5739.660 5553.190 64.555 1.837 o
-3 0 21 286.293 305.219 7.955 83.723 o
-3 0 23 2505.320 2561.170 34.586 5.836 o
-3 0 25 718.277 710.161 15.312 26.812 o
-3 0 27 21.482 32.070 5.905 254.902 o
-3 0 29 3174.800 3192.450 47.140 3.472 o
-3 0 31 2163.430 2115.660 31.920 6.882 o
-3 0 33 1625.440 1608.160 34.993 6.495 o
-3 0 35 976.136 960.292 29.911 9.287 o
-3 0 37 1617.540 1556.230 32.863 7.184 o
-3 0 39 131.961 148.970 19.104 25.857 o
-3 0 41 388.412 396.582 22.620 17.202 o
-3 0 43 5.848 4.538 17.793 31.907 o
-3 0 45 676.493 690.199 57.098 2.984 o
-3 1 -2 605.577 616.365 6.484 61.885 o
-3 1 -1 6429.170 6452.310 52.858 2.325 o
-3 1 0 4214.750 4174.750 35.658 4.558 o
-3 1 1 1381.480 1354.670 13.272 22.118 o
-3 1 2 61.775 62.493 1.705 673.532 o
-3 1 3 4652.830 4543.600 36.782 4.200 o
-3 1 4 929.507 895.194 8.585 39.091 o
-3 1 5 10932.400 10818.500 83.935 1.008 o
-3 1 6 64.809 66.022 1.832 628.643 o
-3 1 7 2454.720 2414.910 20.368 10.828 o
-3 1 8 63.798 56.273 1.920 646.202 o
-3 1 9 9817.150 9789.510 77.986 1.163 o
-3 1 10 1694.960 1705.630 15.479 17.098 o
-3 1 11 5916.440 5940.550 49.382 2.628 o
-3 1 12 350.560 336.102 4.901 109.657 o
-3 1 13 10.378 11.300 1.897 1782.610 o
-3 1 14 608.438 607.290 6.773 60.553 o
-3 1 15 11206.400 11254.200 90.093 0.901 o
-3 1 16 23.436 26.948 2.062 1118.470 o
-3 1 17 216.740 225.859 3.967 171.740 o
-3 1 18 102.198 106.277 3.113 337.926 o
-3 1 19 2073.760 2062.130 18.366 13.104 o
-3 1 20 3558.310 3536.400 30.320 5.938 o
-3 1 21 7611.040 7560.260 61.777 1.769 o
-3 1 22 43.337 49.446 2.988 569.195 o
-3 1 23 605.027 600.547 8.247 53.741 o
-3 1 24 944.743 935.342 11.639 31.095 o
-3 1 25 5192.700 5207.650 46.120 3.031 o
-3 1 26 211.642 226.372 6.791 114.191 o
-3 1 27 879.511 869.056 11.285 33.324 o
-3 1 28 36.763 35.716 4.672 350.063 o
-3 1 29 29.208 16.774 5.234 313.896 o
-3 1 30 60.657 78.102 5.745 220.235 o
-3 1 31 5161.030 5031.890 53.980 2.467 o
-3 1 32 246.752 279.396 8.990 77.000 o
-3 1 33 393.794 407.481 11.471 48.135 o
-3 1 34 0.955 6.440 6.826 215.017 o
-3 1 35 19.783 33.099 7.227 177.933 o
-3 1 36 83.807 89.002 8.933 104.969 o
-3 1 37 1589.570 1558.390 28.831 8.751 o
-3 1 38 161.740 172.672 11.229 63.909 o
-3 1 39 862.117 882.810 27.519 10.867 o
-3 1 40 1.071 18.918 9.470 111.302 o
-3 1 41 366.420 364.499 15.032 33.966 o
-3 1 42 0.279 1.021 10.011 101.026 o
-3 1 43 346.986 358.616 16.654 29.226 o
-3 1 44 162.938 189.571 13.726 45.617 o
-3 1 45 464.159 413.281 20.464 19.967 o
-3 2 -2 27.675 29.371 1.829 1143.070 o
-3 2 -1 513.152 509.632 5.754 75.048 o
-3 2 0 187.039 181.798 3.288 214.506 o
-3 2 1 1888.500 1901.570 16.088 15.469 o
-3 2 2 90.921 94.382 2.364 428.873 o
-3 2 3 840.092 837.035 8.409 42.263 o
-3 2 4 512.144 517.202 6.305 71.340 o
-3 2 5 93.435 89.713 2.540 413.394 o
-3 2 6 2160.630 2129.780 19.297 12.259 o
-3 2 7 3551.680 3535.970 29.415 6.137 o
-3 2 8 66.429 67.821 2.154 571.431 o
-3 2 9 768.138 764.519 7.463 48.297 o
-3 2 10 4.591 2.955 1.628 2944.890 o
-3 2 11 2396.940 2364.940 20.003 11.155 o
-3 2 12 394.534 397.858 5.023 97.770 o
-3 2 13 4093.950 4161.880 33.875 4.878 o
-3 2 14 1713.970 1706.710 14.931 17.504 o
-3 2 15 183.628 188.933 3.883 196.662 o
-3 2 16 220.688 225.697 4.450 159.368 o
-3 2 17 3128.230 3138.850 26.615 7.276 o
-3 2 18 229.420 235.846 4.911 145.342 o
-3 2 19 3416.040 3389.770 30.151 6.102 o
-3 2 20 8.798 12.965 2.888 981.030 o
-3 2 21 98.545 106.253 4.251 267.446 o
-3 2 22 622.044 598.989 8.346 52.667 o
-3 2 23 2282.260 2208.650 24.103 9.563 o
-3 2 24 2434.440 2405.970 28.028 7.779 o
-3 2 25 957.032 937.236 14.635 24.932 o
-3 2 26 687.570 686.178 12.496 34.490 o
-3 2 27 1170.820 1186.250 20.706 15.156 o
-3 2 28 103.825 104.447 6.526 160.913 o
-3 2 29 1662.220 1621.700 29.519 8.351 o
-3 2 30 1063.390 1053.560 20.096 16.367 o
-3 2 31 426.849 433.379 13.317 38.613 o
-3 2 32 134.261 148.437 9.494 86.312 o
-3 2 33 357.037 374.359 12.934 42.385 o
-3 2 34 5.182 10.020 8.147 149.713 o
-3 2 35 2550.180 2551.410 40.783 4.586 o
-3 2 36 200.677 223.853 13.835 43.605 o
-3 2 37 11.127 0.612 8.725 130.591 o
-3 2 38 18.034 22.912 9.936 98.823 o
-3 2 39 162.966 180.699 16.390 33.582 o
-3 2 40 106.803 99.082 11.727 64.165 o
-3 2 41 885.392 859.961 29.483 9.688 o
-3 2 42 14.016 16.055 10.681 86.666 o
-3 2 43 216.277 229.983 13.585 44.445 o
-3 2 44 1.387 -14.732 10.481 92.106 o
-3 3 -2 131.574 135.537 2.999 288.921 o
-3 3 -1 4374.960 4328.590 35.547 4.491 o
-3 3 0 176.101 177.649 3.374 219.832 o
-3 3 1 29.423 34.704 1.973 1014.700 o
-3 3 2 725.166 726.329 7.451 50.390 o
-3 3 3 3266.970 3254.280 26.646 7.105 o
-3 3 4 1766.780 1760.420 15.279 16.856 o
-3 3 5 6291.740 6267.840 52.105 2.392 o
-3 3 6 815.219 828.508 8.540 42.583 o
-3 3 7 454.899 457.095 5.931 80.626 o
-3 3 8 117.507 122.371 3.410 289.577 o
-3 3 9 2421.220 2437.630 22.361 9.958 o
-3 3 10 2048.750 2041.370 18.561 13.072 o
-3 3 11 1653.220 1647.050 15.450 17.430 o
-3 3 12 481.135 464.568 6.267 75.724 o
-3 3 13 1347.910 1323.230 13.224 22.529 o
-3 3 14 896.723 891.231 9.674 36.947 o
-3 3 15 10252.800 10124.700 79.970 1.106 o
-3 3 16 28.910 28.046 2.860 735.684 o
-3 3 17 75.482 74.608 3.276 398.074 o
-3 3 18 24.003 26.726 3.022 723.816 o
-3 3 19 12.169 13.106 3.018 877.602 o
-3 3 20 1792.600 1756.910 18.487 14.212 o
-3 3 21 3121.120 3062.110 32.215 5.909 o
-3 3 22 698.797 680.870 12.127 35.444 o
-3 3 23 9.551 7.642 5.011 377.517 o
-3 3 24 159.312 164.305 7.075 124.084 o
-3 3 25 402.098 412.076 16.942 27.585 o
-3 3 26 661.356 649.044 18.015 22.222 o
-3 3 27 1408.050 1429.690 22.983 12.368 o
-3 3 28 307.136 301.255 10.098 62.462 o
-3 3 29 258.300 257.551 10.097 66.310 o
-3 3 30 84.804 83.657 7.809 130.733 o
-3 3 31 1248.350 1252.150 21.971 13.726 o
-3 3 32 442.461 433.044 12.864 40.105 o
-3 3 33 235.570 233.466 10.403 65.597 o
-3 3 34 73.754 72.017 9.260 101.270 o
-3 3 35 63.999 62.333 9.445 99.739 o
-3 3 36 24.942 26.042 9.134 114.685 o
-3 3 37 572.057 590.261 17.460 24.118 o
-3 3 38 389.294 391.291 15.924 30.632 o
-3 3 39 1271.230 1269.200 26.420 10.578 o
-3 3 40 48.938 56.875 10.737 80.833 o
-3 3 41 329.709 301.023 14.690 36.317 o
-3 3 42 3.196 4.416 11.136 81.262 o
-3 4 -2 813.754 800.231 8.926 41.780 o
-3 4 -1 530.494 529.105 6.381 69.268 o
-3 4 0 333.643 340.591 5.114 109.455 o
-3 4 1 407.722 419.073 5.554 90.115 o
-3 4 2 3209.260 3217.510 26.593 7.181 o
-3 4 3 667.940 658.316 7.150 55.013 o
-3 4 4 189.440 191.505 4.820 167.150 o
-3 4 5 450.208 450.276 6.539 76.670 o
-3 4 6 711.236 720.621 9.464 43.524 o
-3 4 7 2311.110 2313.930 23.541 9.694 o
-3 4 8 2867.570 2865.950 28.436 7.089 o
-3 4 9 46.807 49.057 3.183 521.424 o
-3 4 10 407.661 409.382 7.572 73.282 o
-3 4 11 1145.480 1149.720 12.164 26.550 o
-3 4 12 2747.660 2738.030 24.565 8.478 o
-3 4 13 484.809 471.848 7.091 69.495 o
-3 4 14 178.826 200.047 5.178 159.934 o
-3 4 15 1736.080 1708.440 18.219 14.660 o
-3 4 16 711.149 700.372 10.103 41.543 o
-3 4 17 257.178 274.557 6.714 104.544 o
-3 4 18 2156.620 2123.260 24.023 9.836 o
-3 4 19 481.231 479.766 10.182 50.862 o
-3 4 20 261.960 261.385 10.902 59.447 o
-3 4 21 82.408 80.574 6.586 170.642 o
-3 4 22 667.482 671.628 14.172 30.273 o
-3 4 23 664.704 678.257 14.661 29.044 o
-3 4 24 259.287 260.285 9.409 72.535 o
-3 4 25 781.517 776.438 16.032 24.491 o
-3 4 26 307.286 308.800 10.490 59.319 o
-3 4 27 172.994 174.641 8.973 88.418 o
-3 4 28 791.301 786.111 17.010 22.615 o
-3 4 29 594.523 600.719 15.218 28.896 o
-3 4 30 446.846 445.331 13.112 38.897 o
-3 4 31 342.484 360.002 13.766 39.218 o
-3 4 32 57.735 51.245 8.760 115.688 o
-3 4 33 13.071 7.197 8.244 144.524 o
-3 4 34 18.291 9.019 8.702 128.782 o
-3 4 35 893.627 881.259 21.676 15.606 o
-3 4 36 442.976 451.915 15.684 30.295 o
-3 4 37 157.072 155.086 11.947 58.435 o
-3 4 38 30.348 30.436 10.639 85.078 o
-3 4 39 9.129 23.087 10.863 83.976 o
-3 5 -2 816.744 819.946 10.749 36.168 o
-3 5 -1 2977.940 2951.710 32.262 6.010 o
-3 5 0 11.893 13.020 3.445 710.558 o
-3 5 1 1.204 4.050 3.251 922.480 o
-3 5 2 112.115 118.965 4.378 243.633 o
-3 5 3 188.423 204.157 5.978 137.262 o
-3 5 4 2386.800 2356.650 27.551 8.010 o
-3 5 5 468.155 474.827 9.526 55.010 o
-3 5 6 221.476 216.150 6.992 109.993 o
-3 5 7 80.118 90.857 5.804 202.363 o
-3 5 8 47.373 48.846 5.942 226.889 o
-3 5 9 91.894 90.440 6.712 160.967 o
-3 5 10 392.427 391.985 9.474 60.507 o
-3 5 11 209.374 211.539 6.833 115.115 o
-3 5 12 144.446 152.459 5.713 164.734 o
-3 5 13 21.003 22.287 3.941 513.961 o
-3 5 14 191.479 196.292 7.178 113.230 o
-3 5 15 1143.140 1148.810 17.256 19.081 o
-3 5 16 720.749 709.142 13.018 32.352 o
-3 5 17 102.536 109.066 6.142 173.999 o
-3 5 18 36.823 42.869 7.923 144.034 o
-3 5 19 56.472 57.856 6.454 191.975 o
-3 5 20 845.430 856.057 17.527 21.187 o
-3 5 21 113.981 122.293 9.323 92.284 o
-3 5 22 747.470 743.927 16.762 23.523 o
-3 5 23 115.901 131.504 10.982 70.207 o
-3 5 24 208.253 233.891 10.196 69.115 o
-3 5 25 248.302 249.141 10.855 60.750 o
-3 5 26 565.087 560.623 15.778 28.046 o
-3 5 27 255.443 236.137 12.228 51.032 o
-3 5 28 796.262 781.667 19.113 19.323 o
-3 5 29 70.859 61.481 9.261 102.357 o
-3 5 30 0.840 -12.848 8.579 137.507 o
-3 5 31 568.754 565.629 26.550 12.387 o
-3 5 32 152.732 141.091 11.206 65.475 o
-3 5 33 257.839 241.975 13.255 44.945 o
-3 5 34 30.544 34.071 10.308 90.120 o
-3 5 35 144.667 160.174 12.304 56.055 o
-3 6 -2 70.427 85.464 7.523 141.999 o
-3 6 -1 407.269 424.943 13.207 39.531 o
-3 6 0 2138.650 2137.530 37.944 5.359 o
-3 6 1 303.667 317.584 10.300 60.684 o
-3 6 2 2052.530 2045.110 29.414 7.815 o
-3 6 3 203.789 230.119 8.466 89.282 o
-3 6 4 32.046 33.084 6.998 183.281 o
-3 6 5 4.678 -3.244 6.629 227.462 o
-3 6 6 165.595 171.155 9.203 86.184 o
-3 6 7 411.047 432.771 16.399 28.800 o
-3 6 8 383.202 391.907 12.284 44.567 o
-3 6 9 15.552 13.048 6.763 208.470 o
-3 6 10 8.486 2.564 6.744 216.762 o
-3 6 11 159.176 159.643 8.974 90.629 o
-3 6 12 623.895 633.533 15.720 27.209 o
-3 6 13 46.174 48.345 5.782 237.890 o
-3 6 14 477.625 486.397 16.851 26.706 o
-3 6 15 75.222 89.113 6.135 190.219 o
-3 6 16 125.297 136.108 7.239 130.449 o
-3 6 17 33.027 23.038 6.169 231.081 o
-3 6 18 642.843 655.104 14.964 28.681 o
-3 6 19 215.782 220.907 9.408 77.171 o
-3 6 20 5.850 4.739 6.678 221.930 o
-3 6 21 72.684 87.898 8.293 120.661 o
-3 6 22 286.708 299.052 11.228 55.235 o
-3 6 23 27.140 22.865 10.849 82.590 o
-3 6 24 446.146 439.359 14.396 34.310 o
-3 6 25 229.290 219.315 11.120 60.274 o
-3 6 26 318.589 304.897 12.587 45.965 o
-3 6 27 19.845 26.206 9.077 116.917 o
-3 6 28 906.955 853.605 25.767 12.016 o
-3 6 29 110.771 124.319 11.903 61.694 o
-3 6 30 75.510 68.132 11.643 67.633 o
-3 7 -2 191.533 183.724 10.032 73.550 o
-3 7 -1 133.646 134.566 11.795 61.273 o
-3 7 0 71.782 66.930 8.113 127.391 o
-3 7 1 16.745 19.809 7.282 179.392 o
-3 7 2 44.748 44.537 7.553 154.071 o
-3 7 3 18.767 18.572 7.092 187.860 o
-3 7 4 757.358 750.156 21.459 16.557 o
-3 7 5 3.333 0.333 9.169 119.901 o
-3 7 6 20.026 24.855 9.874 99.632 o
-3 7 7 71.812 105.388 11.537 67.861 o
-3 7 8 18.239 23.424 9.715 103.131 o
-3 7 9 231.903 229.725 12.371 51.036 o
-3 7 10 1754.570 1755.500 31.050 7.622 o
-3 7 11 48.325 57.145 10.573 83.195 o
-3 7 12 52.387 68.501 10.048 90.274 o
-3 7 13 38.772 45.475 11.216 75.736 o
-3 7 14 39.281 26.550 11.913 68.125 o
-3 7 15 37.134 43.516 15.246 42.210 o
-3 7 16 46.297 36.598 13.902 50.249 o
-3 7 17 37.541 36.908 12.692 60.192 o
-3 7 18 321.972 322.473 20.183 21.518 o
-3 7 19 2.714 -3.370 8.981 125.112 o
-3 7 20 412.016 393.081 16.849 27.819 o
-3 7 21 19.890 27.296 8.243 140.140 o
-2 0 0 27654.800 27672.800 321.934 0.088 o
-2 0 2 2048.670 2078.990 26.807 8.796 o
-2 0 4 2116.800 2131.020 24.896 9.493 o
-2 0 6 34163.100 34303.300 349.954 0.074 o
-2 0 8 3742.750 3777.770 38.400 4.382 o
-2 0 10 7373.360 7220.500 101.741 0.832 o
-2 0 12 15771.400 15904.200 177.581 0.278 o
-2 0 14 1819.380 1806.020 22.477 11.463 o
-2 0 16 83.621 94.665 3.988 307.034 o
-2 0 18 5421.300 5491.670 64.115 1.879 o
-2 0 20 2739.690 2763.900 34.328 5.722 o
-2 0 22 1582.950 1610.170 23.238 11.653 o
-2 0 24 3459.520 3465.700 44.567 3.684 o
-2 0 26 89.518 96.051 6.276 176.719 o
-2 0 28 4840.330 4743.980 60.165 2.142 o
-2 0 30 1079.950 1064.510 19.121 17.352 o
-2 0 32 7.073 13.453 6.551 226.689 o
-2 0 34 3221.880 3127.440 49.798 3.188 o
-2 0 36 561.847 559.316 20.401 19.193 o
-2 0 38 711.857 696.462 20.926 17.485 o
-2 0 40 684.993 671.839 27.093 11.644 o
-2 0 42 196.881 221.489 22.420 18.665 o
-2 0 44 182.649 178.652 26.205 14.031 o
-2 0 46 707.552 672.425 70.617 1.977 o
-2 1 -1 4378.980 4309.110 38.187 4.136 o
-2 1 0 2417.040 2386.940 19.893 11.150 o
-2 1 1 1161.790 1147.050 10.143 29.917 o
-2 1 2 1488.180 1479.900 12.277 22.165 o
-2 1 3 4177.410 4155.160 32.001 5.150 o
-2 1 4 54712.400 54552.100 400.393 0.052 o
-2 1 5 10246.700 10282.400 73.341 1.241 o
-2 1 6 7035.280 7068.800 53.834 2.182 o
-2 1 7 4690.440 4688.310 36.203 4.240 o
-2 1 8 368.549 364.859 4.683 107.063 o
-2 1 9 56.397 55.364 1.826 708.570 o
-2 1 10 4739.130 4835.210 39.327 3.828 o
-2 1 11 1000.810 1021.700 9.305 34.834 o
-2 1 12 2519.850 2536.890 20.482 10.555 o
-2 1 13 673.824 675.709 6.954 55.246 o
-2 1 14 13417.300 13513.600 109.760 0.633 o
-2 1 15 616.518 620.659 6.855 59.444 o
-2 1 16 1369.140 1383.930 12.922 22.553 o
-2 1 17 0.833 0.769 1.894 2704.550 o
-2 1 18 267.671 274.252 4.660 135.206 o
-2 1 19 228.532 238.211 4.451 154.799 o
-2 1 20 7532.510 7510.430 61.439 1.789 o
-2 1 21 1084.760 1088.510 11.430 28.833 o
-2 1 22 3312.630 3332.070 30.266 6.156 o
-2 1 23 126.139 135.151 4.445 224.738 o
-2 1 24 29.634 40.389 3.459 549.051 o
-2 1 25 165.285 164.673 5.047 175.010 o
-2 1 26 206.554 202.762 5.191 150.481 o
-2 1 27 31.858 28.065 3.759 504.017 o
-2 1 28 2408.430 2361.530 23.284 9.633 o
-2 1 29 2.079 11.091 4.153 555.690 o
-2 1 30 1020.280 1013.650 14.200 24.831 o
-2 1 31 102.207 114.872 5.932 180.795 o
-2 1 32 2547.490 2532.690 31.755 6.526 o
-2 1 33 208.848 230.851 10.877 63.001 o
-2 1 34 69.389 78.450 7.655 139.257 o
-2 1 35 87.060 99.038 9.376 95.840 o
-2 1 36 269.787 281.808 11.887 51.885 o
-2 1 37 1.559 7.973 7.746 166.909 o
-2 1 38 2162.250 2168.730 34.140 6.244 o
-2 1 39 4.607 28.890 8.725 128.949 o
-2 1 40 122.291 123.712 10.883 71.110 o
-2 1 41 72.317 77.935 10.678 78.851 o
-2 1 42 453.682 422.846 17.570 25.546 o
-2 1 43 26.356 9.783 10.326 91.555 o
-2 1 44 181.756 216.122 13.786 44.441 o
-2 1 45 96.219 82.436 14.268 45.750 o
-2 2 -1 16.482 18.512 1.362 1945.580 o
-2 2 0 11172.400 11063.300 89.529 0.912 o
-2 2 1 1034.120 1030.170 9.264 34.302 o
-2 2 2 9258.750 9268.990 73.585 1.289 o
-2 2 3 13.545 16.689 1.286 2250.060 o
-2 2 4 365.948 379.082 4.527 108.007 o
-2 2 5 8223.230 8142.220 68.131 1.503 o
-2 2 6 7939.290 7977.560 66.931 1.558 o
-2 2 7 1287.030 1267.900 12.704 23.920 o
-2 2 8 3237.640 3264.150 30.819 6.097 o
-2 2 9 1761.540 1766.920 16.285 16.018 o
-2 2 10 1177.040 1167.310 10.851 28.371 o
-2 2 11 753.619 780.244 8.369 45.394 o
-2 2 12 12945.700 12884.300 102.553 0.709 o
-2 2 13 368.880 368.332 5.524 97.902 o
-2 2 14 935.993 933.444 9.020 37.469 o
-2 2 15 34.573 34.804 2.208 869.959 o
-2 2 16 5092.590 5058.460 40.896 3.547 o
-2 2 17 874.588 879.063 9.375 38.291 o
-2 2 18 1970.620 1968.500 17.977 13.756 o
-2 2 19 372.386 365.525 5.895 93.804 o
-2 2 20 1054.980 1065.380 11.508 29.168 o
-2 2 21 219.134 221.970 6.736 114.255 o
-2 2 22 4093.190 4071.950 36.862 4.443 o
-2 2 23 45.284 50.356 3.641 451.485 o
-2 2 24 3539.410 3429.820 35.269 5.019 o
-2 2 25 1082.060 1091.510 16.513 20.543 o
-2 2 26 151.067 164.123 6.281 144.829 o
-2 2 27 416.590 428.287 10.455 52.583 o
-2 2 28 713.332 693.862 17.346 22.898 o
-2 2 29 207.693 194.383 11.360 59.954 o
-2 2 30 1092.880 1080.340 19.140 17.244 o
-2 2 31 612.551 619.832 15.581 27.716 o
-2 2 32 243.033 255.434 10.915 60.383 o
-2 2 33 1.797 9.052 7.458 179.556 o
-2 2 34 512.577 519.499 15.309 30.085 o
-2 2 35 138.119 153.786 10.184 76.870 o
-2 2 36 1033.840 1042.460 25.586 11.716 o
-2 2 37 77.027 92.612 9.462 95.950 o
-2 2 38 464.270 506.302 15.414 30.464 o
-2 2 39 20.216 15.518 8.900 122.335 o
-2 2 40 1025.890 1004.690 22.349 14.352 o
-2 2 41 253.980 270.100 12.539 48.642 o
-2 2 42 7.542 20.083 9.757 103.960 o
-2 2 43 14.810 16.625 10.245 93.865 o
-2 2 44 165.521 160.219 12.570 53.294 o
-2 3 -1 4016.650 4025.480 34.427 4.848 o
-2 3 0 2319.470 2342.210 20.078 11.287 o
-2 3 1 930.916 923.030 9.499 36.465 o
-2 3 2 1336.960 1345.070 13.089 22.709 o
-2 3 3 978.471 986.478 10.057 33.793 o
-2 3 4 3017.680 2983.640 28.297 6.965 o
-2 3 5 1984.150 1985.220 21.001 11.813 o
-2 3 6 185.583 187.582 3.761 199.606 o
-2 3 7 1466.660 1463.610 14.744 19.506 o
-2 3 8 614.130 620.824 7.405 56.930 o
-2 3 9 1873.870 1880.400 17.398 14.577 o
-2 3 10 1188.580 1206.280 11.645 26.707 o
-2 3 11 1760.870 1710.080 15.643 16.672 o
-2 3 12 7.239 5.556 1.783 2259.810 o
-2 3 13 783.909 779.904 8.391 44.493 o
-2 3 14 1854.340 1860.540 16.899 15.042 o
-2 3 15 1989.590 1961.380 17.482 14.046 o
-2 3 16 3503.990 3429.460 28.695 6.362 o
-2 3 17 97.322 104.495 3.723 303.384 o
-2 3 18 284.692 276.612 5.323 120.664 o
-2 3 19 233.413 231.963 5.398 135.088 o
-2 3 20 1265.650 1232.060 13.559 23.006 o
-2 3 21 1257.850 1224.330 15.427 20.557 o
-2 3 22 228.269 234.371 7.124 105.435 o
-2 3 23 417.440 427.983 15.563 31.117 o
-2 3 24 137.669 131.203 6.406 149.848 o
-2 3 25 308.277 327.716 12.117 48.491 o
-2 3 26 2691.430 2684.330 36.557 5.291 o
-2 3 27 401.997 396.788 11.086 50.109 o
-2 3 28 118.359 124.902 7.690 122.436 o
-2 3 29 5.073 0.488 6.064 270.544 o
-2 3 30 1193.400 1190.150 22.143 13.813 o
-2 3 31 371.360 362.457 11.288 50.582 o
-2 3 32 685.645 711.545 18.271 21.427 o
-2 3 33 759.182 757.677 18.929 19.844 o
-2 3 34 83.210 88.588 8.827 107.178 o
-2 3 35 263.653 284.940 12.285 49.600 o
-2 3 36 838.492 820.078 19.673 18.271 o
-2 3 37 93.438 82.209 9.978 86.529 o
-2 3 38 218.776 243.692 12.575 49.961 o
-2 3 39 280.549 290.873 20.581 21.130 o
-2 3 40 23.977 35.973 10.489 87.761 o
-2 3 41 166.653 160.149 12.278 55.360 o
-2 3 42 447.328 454.067 16.808 27.258 o
-2 4 -1 2025.650 2015.710 17.467 13.874 o
-2 4 0 564.978 563.108 7.732 58.801 o
-2 4 1 2418.510 2453.330 26.880 8.166 o
-2 4 2 3022.900 3019.020 31.147 6.225 o
-2 4 3 404.168 401.402 6.864 79.762 o
-2 4 4 163.476 162.074 4.347 199.002 o
-2 4 5 1145.180 1155.640 14.287 23.126 o
-2 4 6 900.804 874.645 11.756 31.838 o
-2 4 7 1610.150 1615.750 18.154 15.270 o
-2 4 8 1979.650 1938.980 21.531 11.566 o
-2 4 9 4.808 5.072 3.705 690.348 o
-2 4 10 1352.810 1325.350 17.609 17.298 o
-2 4 11 16.018 13.865 4.028 527.569 o
-2 4 12 1245.270 1225.990 14.762 21.506 o
-2 4 13 1836.890 1806.120 19.381 13.385 o
-2 4 14 343.163 351.152 6.634 90.143 o
-2 4 15 1217.340 1229.220 13.582 23.348 o
-2 4 16 1693.020 1652.980 18.367 14.766 o
-2 4 17 155.225 153.019 4.712 192.855 o
-2 4 18 2186.100 2134.550 27.942 8.178 o
-2 4 19 40.560 44.674 4.942 310.699 o
-2 4 20 173.691 195.939 7.414 111.902 o
-2 4 21 3.168 3.342 5.217 363.947 o
-2 4 22 1350.370 1330.590 31.012 8.189 o
-2 4 23 945.523 920.004 18.645 18.868 o
-2 4 24 161.474 162.515 8.361 99.649 o
-2 4 25 1109.470 1073.600 21.989 14.339 o
-2 4 26 408.407 426.170 11.867 45.446 o
-2 4 27 7.136 0.689 6.336 246.515 o
-2 4 28 313.816 323.178 10.859 56.135 o
-2 4 29 645.336 642.259 15.469 27.526 o
-2 4 30 747.563 744.240 16.946 23.188 o
-2 4 31 348.084 349.581 11.875 48.264 o
-2 4 32 679.333 645.645 19.355 19.934 o
-2 4 33 119.467 111.043 9.834 84.748 o
-2 4 34 539.906 551.761 16.385 26.892 o
-2 4 35 362.169 378.416 18.085 25.347 o
-2 4 36 186.885 199.694 12.659 51.225 o
-2 4 37 1.554 -3.139 10.420 93.181 o
-2 4 38 433.160 451.614 19.485 21.707 o
-2 4 39 8.494 -1.404 12.310 66.401 o
-2 4 40 101.590 106.228 14.940 41.637 o
-2 5 -1 702.498 702.617 8.755 46.593 o
-2 5 0 187.616 195.046 4.444 177.364 o
-2 5 1 168.991 180.895 5.249 164.677 o
-2 5 2 38.708 44.131 3.960 429.305 o
-2 5 3 4877.090 4863.850 57.992 2.257 o
-2 5 4 550.172 555.412 11.115 43.387 o
-2 5 5 1477.720 1455.680 21.627 13.146 o
-2 5 6 15.858 19.227 4.628 409.673 o
-2 5 7 694.239 689.658 13.961 30.367 o
-2 5 8 226.243 235.231 11.367 58.130 o
-2 5 9 3627.440 3608.630 49.186 3.144 o
-2 5 10 1405.590 1402.170 22.845 12.499 o
-2 5 11 12.800 13.349 5.529 306.092 o
-2 5 12 34.518 30.954 7.060 179.840 o
-2 5 13 246.845 278.838 9.870 68.389 o
-2 5 14 1468.990 1444.260 19.269 15.072 o
-2 5 15 1236.120 1238.120 17.627 17.982 o
-2 5 16 35.611 42.200 5.433 274.579 o
-2 5 17 53.069 67.500 6.149 206.244 o
-2 5 18 9.820 8.804 5.292 339.515 o
-2 5 19 456.484 469.618 14.986 32.057 o
-2 5 20 1053.820 1048.790 19.457 17.112 o
-2 5 21 1585.000 1560.980 25.999 10.111 o
-2 5 22 16.841 21.051 7.523 168.468 o
-2 5 23 29.451 40.950 7.033 181.081 o
-2 5 24 287.711 290.336 10.705 59.074 o
-2 5 25 515.345 525.305 14.595 32.044 o
-2 5 26 508.286 515.596 17.148 25.613 o
-2 5 27 223.421 224.148 10.520 65.506 o
-2 5 28 61.529 59.063 8.466 121.293 o
-2 5 29 497.450 556.321 30.172 10.002 o
-2 5 30 160.391 150.511 11.727 60.193 o
-2 5 31 290.285 283.500 12.513 47.486 o
-2 5 32 45.724 53.741 10.783 80.600 o
-2 5 33 126.176 120.365 11.965 60.499 o
-2 5 34 3.892 -10.458 10.607 89.689 o
-2 5 35 1.450 9.782 11.405 77.426 o
-2 5 36 10.987 27.872 11.815 70.961 o
-2 6 -1 13.537 18.529 5.436 311.631 o
-2 6 0 1017.920 1023.960 18.607 18.323 o
-2 6 1 826.850 851.022 15.546 24.725 o
-2 6 2 62.917 68.465 7.134 159.426 o
-2 6 3 15.657 23.820 6.500 221.115 o
-2 6 4 0.295 4.402 6.330 250.885 o
-2 6 5 211.242 219.779 9.465 76.939 o
-2 6 6 26.256 30.312 6.965 187.988 o
-2 6 7 1465.170 1465.380 24.690 11.116 o
-2 6 8 70.603 72.748 7.292 150.949 o
-2 6 9 32.221 19.387 6.684 202.160 o
-2 6 10 9.073 10.986 6.730 214.770 o
-2 6 11 605.645 626.049 14.988 29.204 o
-2 6 12 8.315 15.179 6.871 205.661 o
-2 6 13 541.131 554.915 16.616 26.333 o
-2 6 14 0.311 15.140 7.581 173.264 o
-2 6 15 86.136 91.850 10.706 76.856 o
-2 6 16 167.097 159.216 11.944 57.919 o
-2 6 17 861.672 891.891 18.104 20.123 o
-2 6 18 887.287 889.502 19.641 17.936 o
-2 6 19 382.765 399.304 15.418 32.209 o
-2 6 20 250.320 258.948 9.995 67.650 o
-2 6 21 1.142 13.759 6.776 215.807 o
-2 6 22 37.062 38.951 7.415 162.538 o
-2 6 23 84.002 77.431 8.356 118.071 o
-2 6 24 116.280 126.763 9.256 92.844 o
-2 6 25 404.024 413.016 15.292 32.221 o
-2 6 26 189.864 193.186 11.652 58.473 o
-2 6 27 423.107 411.309 22.176 17.628 o
-2 6 28 994.004 1035.690 30.962 8.714 o
-2 6 29 581.523 566.937 22.840 15.917 o
-2 6 30 48.332 56.083 13.299 54.248 o
-2 6 31 586.133 536.019 49.155 4.006 o
-2 7 -1 1043.080 1033.570 22.392 14.224 o
-2 7 0 50.360 56.933 7.767 143.544 o
-2 7 1 97.988 104.051 8.181 117.135 o
-2 7 2 180.230 202.120 11.732 58.073 o
-2 7 3 554.245 548.799 18.578 22.261 o
-2 7 4 197.636 197.072 12.970 48.944 o
-2 7 5 249.989 255.313 12.977 46.483 o
-2 7 6 97.040 107.507 15.014 41.350 o
-2 7 7 30.807 19.525 7.890 150.079 o
-2 7 8 18.385 20.111 7.899 153.329 o
-2 7 9 619.479 661.326 17.892 22.683 o
-2 7 10 211.352 217.204 12.108 53.740 o
-2 7 11 217.270 229.200 13.734 43.650 o
-2 7 12 7.323 -14.431 10.108 98.282 o
-2 7 13 8.396 19.651 10.652 87.496 o
-2 7 14 38.222 46.883 11.407 73.357 o
-2 7 15 681.124 656.293 24.648 13.654 o
-2 7 16 158.491 143.445 14.497 42.175 o
-2 7 17 24.793 2.071 12.642 62.108 o
-2 7 18 40.060 33.448 14.157 48.769 o
-2 7 19 201.780 187.613 17.052 30.755 o
-2 7 20 185.559 186.853 19.703 23.861 o
-2 7 21 198.727 204.758 13.391 46.316 o
-2 7 22 6.790 10.445 8.153 148.958 o
-2 7 23 0.753 -22.776 18.733 28.875 o
-2 8 -1 2.383 6.099 8.220 148.462 o
-2 8 0 31.469 44.335 9.015 114.823 o
-2 8 1 355.485 330.570 17.246 27.682 o
-2 8 2 31.466 50.701 11.448 73.201 o
-2 8 3 51.799 68.249 11.597 69.562 o
-2 8 4 49.992 71.959 27.317 13.381 o
-2 8 5 6.563 -13.399 15.237 43.496 o
-1 0 1 2398.120 2362.400 24.556 9.119 o
-1 0 3 2705.790 2780.100 33.008 6.039 o
-1 0 5 1016.530 1026.450 11.655 29.571 o
-1 0 7 3111.090 3132.510 37.492 4.856 o
-1 0 9 1468.210 1514.690 17.602 16.454 o
-1 0 11 13577.800 14195.200 158.811 0.346 o
-1 0 13 3090.940 3154.750 37.243 4.903 o
-1 0 15 5247.400 5405.910 62.488 1.968 o
-1 0 17 6196.300 6315.670 72.822 1.488 o
-1 0 19 5832.520 5929.500 68.930 1.647 o
-1 0 21 8568.470 8734.520 105.002 0.764 o
-1 0 23 7630.350 7688.890 89.207 1.025 o
-1 0 25 2001.240 1964.730 25.109 9.667 o
-1 0 27 1997.290 1951.490 26.709 8.972 o
-1 0 29 65.624 59.861 6.148 201.622 o
-1 0 31 317.783 328.677 10.495 58.358 o
-1 0 33 3074.410 3029.800 45.631 3.686 o
-1 0 35 2145.180 2159.940 36.843 5.594 o
-1 0 37 40.493 45.758 8.806 118.115 o
-1 0 39 1205.840 1129.930 25.310 11.498 o
-1 0 41 1003.170 997.764 87.175 1.299 o
-1 0 43 3.530 8.123 18.379 29.917 o
-1 0 45 62.130 74.852 22.232 19.981 o
-1 1 0 745.758 755.314 6.830 51.425 o
-1 1 1 12.453 14.464 0.990 2860.230 o
-1 1 2 38.809 38.868 1.302 1091.100 o
-1 1 3 7869.570 7865.270 70.658 1.450 o
-1 1 4 92.664 96.341 2.377 421.397 o
-1 1 5 1974.150 1982.980 17.558 14.008 o
-1 1 6 836.316 846.366 8.946 40.661 o
-1 1 7 758.054 750.929 7.992 46.987 o
-1 1 8 1113.920 1128.920 10.586 29.818 o
-1 1 9 12238.600 12407.500 93.870 0.821 o
-1 1 10 1784.100 1761.620 17.059 15.322 o
-1 1 11 196.294 202.328 3.257 204.218 o
-1 1 12 48.124 57.245 1.883 747.717 o
-1 1 13 6840.830 6939.180 55.805 2.108 o
-1 1 14 1263.460 1269.020 11.705 25.591 o
-1 1 15 14327.000 14422.300 117.189 0.561 o
-1 1 16 2.925 6.432 1.967 2170.530 o
-1 1 17 443.211 460.220 6.073 80.414 o
-1 1 18 4.809 8.626 2.248 1623.310 o
-1 1 19 7536.790 7572.700 61.684 1.777 o
-1 1 20 828.294 847.869 9.602 38.918 o
-1 1 21 1387.840 1370.280 13.787 21.373 o
-1 1 22 251.884 274.228 5.305 127.832 o
-1 1 23 12.709 13.657 2.945 903.406 o
-1 1 24 1107.570 1108.350 12.034 27.371 o
-1 1 25 6510.460 6461.020 53.962 2.255 o
-1 1 26 1440.760 1481.170 15.258 19.032 o
-1 1 27 1493.680 1469.080 15.294 18.753 o
-1 1 28 5.677 13.373 3.741 649.557 o
-1 1 29 1365.720 1381.180 16.064 18.777 o
-1 1 30 1068.880 1082.390 14.747 23.263 o
-1 1 31 3999.740 3910.560 48.306 3.142 o
-1 1 32 401.392 422.026 9.993 56.045 o
-1 1 33 57.751 57.641 6.235 202.024 o
-1 1 34 8.294 6.142 6.091 262.698 o
-1 1 35 1495.170 1445.760 23.055 12.115 o
-1 1 36 9.219 23.861 6.992 196.281 o
-1 1 37 1096.730 1103.220 21.393 14.877 o
-1 1 38 38.470 46.203 8.481 126.772 o
-1 1 39 84.895 97.128 9.315 97.266 o
-1 1 40 16.600 18.164 8.647 129.744 o
-1 1 41 577.796 596.517 16.028 27.137 o
-1 1 42 16.080 44.515 9.174 113.687 o
-1 1 43 731.958 693.022 21.680 16.499 o
-1 1 44 14.138 26.248 9.989 98.085 o
-1 1 45 33.470 48.415 12.631 60.664 o
-1 1 46 16.725 30.570 17.676 32.011 o
-1 2 0 2117.470 2103.300 18.520 12.848 o
-1 2 1 13532.700 13623.800 115.314 0.585 o
-1 2 2 28.152 30.954 1.471 1291.070 o
-1 2 3 116.825 125.282 2.706 329.117 o
-1 2 4 387.132 385.040 5.265 97.175 o
-1 2 5 2342.810 2349.810 20.948 10.808 o
-1 2 6 570.116 574.754 6.429 65.219 o
-1 2 7 4995.250 5004.870 44.705 3.206 o
-1 2 8 80.734 82.454 2.488 458.280 o
-1 2 9 646.178 634.682 6.683 58.526 o
-1 2 10 184.226 180.288 3.202 219.275 o
-1 2 11 4203.460 4256.750 33.435 4.884 o
-1 2 12 537.124 531.053 5.834 72.050 o
-1 2 13 56.552 59.273 2.104 646.738 o
-1 2 14 935.636 941.785 9.142 37.091 o
-1 2 15 252.567 255.678 4.113 151.458 o
-1 2 16 318.915 326.971 5.104 113.083 o
-1 2 17 7080.420 7094.890 59.183 1.927 o
-1 2 18 442.536 448.860 6.530 77.399 o
-1 2 19 616.111 627.333 8.488 51.723 o
-1 2 20 147.819 160.917 4.246 211.517 o
-1 2 21 1392.110 1395.850 14.645 20.228 o
-1 2 22 132.416 140.595 4.294 225.411 o
-1 2 23 1847.620 1850.270 19.060 13.519 o
-1 2 24 1412.420 1375.460 15.017 19.736 o
-1 2 25 1639.760 1630.430 18.556 14.820 o
-1 2 26 246.442 261.225 7.722 92.823 o
-1 2 27 3095.660 3031.090 35.736 5.203 o
-1 2 28 617.691 619.391 12.946 34.806 o
-1 2 29 1146.700 1128.890 17.279 19.086 o
-1 2 30 67.859 68.130 7.139 157.711 o
-1 2 31 7.343 8.121 5.458 324.122 o
-1 2 32 1111.560 1125.120 18.376 17.941 o
-1 2 33 692.118 706.010 16.346 24.911 o
-1 2 34 655.615 659.709 16.048 26.052 o
-1 2 35 1548.850 1579.960 26.982 9.647 o
-1 2 36 38.401 64.299 8.638 120.931 o
-1 2 37 711.157 712.043 17.966 21.773 o
-1 2 38 0.983 10.871 8.345 143.798 o
-1 2 39 556.792 589.170 15.980 27.496 o
-1 2 40 78.733 94.560 9.686 91.901 o
-1 2 41 714.957 692.771 17.880 21.956 o
-1 2 42 7.561 27.001 9.448 110.166 o
-1 2 43 70.364 64.908 10.271 85.236 o
-1 2 44 73.108 59.063 11.980 64.585 o
-1 3 0 1007.860 986.688 9.653 34.231 o
-1 3 1 753.152 756.418 8.788 44.307 o
-1 3 2 246.282 243.430 4.193 153.714 o
-1 3 3 8317.070 8276.220 80.084 1.186 o
-1 3 4 382.783 388.995 5.719 93.016 o
-1 3 5 1366.890 1389.710 15.672 19.191 o
-1 3 6 140.416 136.028 3.437 259.243 o
-1 3 7 3675.940 3673.830 38.304 4.434 o
-1 3 8 1665.160 1657.260 17.997 15.146 o
-1 3 9 2717.880 2729.060 28.221 7.328 o
-1 3 10 566.348 562.010 7.197 61.615 o
-1 3 11 1588.410 1615.800 14.857 18.370 o
-1 3 12 218.200 222.071 4.452 160.774 o
-1 3 13 4180.350 4184.280 36.527 4.443 o
-1 3 14 997.121 988.550 9.880 33.880 o
-1 3 15 3596.260 3574.200 31.805 5.604 o
-1 3 16 1180.620 1178.480 12.426 25.646 o
-1 3 17 689.483 684.963 8.667 47.584 o
-1 3 18 100.804 102.417 3.595 309.089 o
-1 3 19 2735.970 2676.410 25.133 8.328 o
-1 3 20 879.910 843.256 11.330 33.402 o
-1 3 21 5667.190 5575.290 52.211 2.494 o
-1 3 22 116.879 123.315 5.321 196.177 o
-1 3 23 1111.540 1098.920 16.432 20.459 o
-1 3 24 449.619 452.318 14.267 34.589 o
-1 3 25 499.822 479.844 12.142 41.278 o
-1 3 26 1031.130 993.840 16.866 20.637 o
-1 3 27 442.956 445.802 16.048 29.319 o
-1 3 28 94.154 91.440 6.914 153.394 o
-1 3 29 28.797 28.651 6.326 222.050 o
-1 3 30 215.240 223.486 9.121 80.365 o
-1 3 31 2088.100 2063.810 30.483 7.411 o
-1 3 32 1135.330 1135.100 31.852 8.135 o
-1 3 33 5.835 17.782 7.314 182.907 o
-1 3 34 41.108 53.226 8.060 137.343 o
-1 3 35 36.054 43.769 8.697 121.842 o
-1 3 36 206.546 221.618 11.325 59.656 o
-1 3 37 613.425 602.780 20.775 18.312 o
-1 3 38 211.698 211.904 11.780 56.165 o
-1 3 39 29.171 30.871 9.806 99.402 o
-1 3 40 0.109 -0.615 9.692 107.891 o
-1 3 41 630.903 654.757 20.625 18.322 o
-1 3 42 282.143 287.292 16.184 31.878 o
-1 3 43 383.531 375.848 16.312 29.672 o
-1 4 0 548.477 551.397 7.255 62.494 o
-1 4 1 3436.710 3437.870 34.447 5.209 o
-1 4 2 75.472 82.370 2.943 424.197 o
-1 4 3 169.182 171.004 4.036 204.084 o
-1 4 4 202.657 202.771 4.523 167.955 o
-1 4 5 70.773 79.725 3.165 414.289 o
-1 4 6 2680.740 2679.480 27.899 7.478 o
-1 4 7 526.660 523.842 7.868 60.822 o
-1 4 8 1121.730 1101.270 14.183 23.672 o
-1 4 9 36.523 39.008 3.039 612.730 o
-1 4 10 843.675 844.651 10.972 34.886 o
-1 4 11 4919.130 4918.550 54.111 2.491 o
-1 4 12 1166.280 1181.140 15.607 21.004 o
-1 4 13 42.808 44.193 3.321 519.918 o
-1 4 14 540.679 540.348 7.980 59.123 o
-1 4 15 135.040 139.429 4.197 228.208 o
-1 4 16 3286.520 3260.430 30.958 6.038 o
-1 4 17 2241.650 2194.700 22.545 10.343 o
-1 4 18 879.461 848.941 11.514 32.912 o
-1 4 19 924.607 916.919 13.975 26.554 o
-1 4 20 193.779 197.717 7.636 104.819 o
-1 4 21 52.891 58.099 5.351 257.734 o
-1 4 22 1718.140 1692.760 26.518 9.572 o
-1 4 23 170.903 174.181 9.419 82.714 o
-1 4 24 974.698 997.130 18.853 18.281 o
-1 4 25 107.325 117.301 7.808 122.604 o
-1 4 26 191.944 204.348 9.411 79.718 o
-1 4 27 682.873 670.468 16.546 24.736 o
-1 4 28 620.913 631.875 16.319 25.910 o
-1 4 29 623.327 623.461 17.855 22.856 o
-1 4 30 583.280 595.920 18.508 22.041 o
-1 4 31 84.283 78.133 8.574 113.088 o
-1 4 32 104.966 87.130 8.953 101.799 o
-1 4 33 13.763 11.674 8.303 141.773 o
-1 4 34 271.382 254.641 12.617 47.892 o
-1 4 35 1381.580 1408.610 32.951 7.389 o
-1 4 36 26.097 50.657 11.177 76.996 o
-1 4 37 234.336 225.619 17.760 28.076 o
-1 4 38 3.468 -12.305 11.887 71.497 o
-1 4 39 73.932 92.180 13.918 48.404 o
-1 4 40 407.240 371.213 18.632 23.821 o
-1 5 0 298.424 305.745 6.656 97.713 o
-1 5 1 983.954 970.053 14.079 25.555 o
-1 5 2 182.525 189.045 4.547 177.831 o
-1 5 3 3856.210 3813.030 38.559 4.318 o
-1 5 4 911.713 915.377 11.947 30.974 o
-1 5 5 1006.210 996.691 13.448 26.378 o
-1 5 6 5.058 9.445 3.921 608.895 o
-1 5 7 308.435 316.308 10.032 62.525 o
-1 5 8 497.113 492.581 10.736 47.386 o
-1 5 9 433.537 440.092 10.887 49.431 o
-1 5 10 1117.100 1091.990 19.283 16.962 o
-1 5 11 2.828 10.273 5.669 305.478 o
-1 5 12 10.232 6.887 6.267 246.879 o
-1 5 13 207.004 218.509 9.707 74.677 o
-1 5 14 805.459 778.909 17.659 21.467 o
-1 5 15 157.276 154.924 5.773 158.193 o
-1 5 16 291.788 300.891 8.375 78.961 o
-1 5 17 81.322 86.640 6.074 190.594 o
-1 5 18 31.160 23.981 5.220 308.366 o
-1 5 19 289.173 293.346 9.890 65.315 o
-1 5 20 122.399 126.375 7.277 131.238 o
-1 5 21 265.066 280.995 9.867 67.251 o
-1 5 22 672.760 678.565 15.572 26.838 o
-1 5 23 218.114 232.593 10.553 65.275 o
-1 5 24 1326.180 1328.750 23.619 12.209 o
-1 5 25 69.860 78.147 7.978 130.151 o
-1 5 26 330.656 335.929 11.804 49.425 o
-1 5 27 301.279 313.451 11.988 49.677 o
-1 5 28 113.046 110.164 10.327 78.797 o
-1 5 29 48.151 42.281 9.801 96.440 o
-1 5 30 939.446 945.370 23.199 13.910 o
-1 5 31 104.536 106.690 11.270 68.647 o
-1 5 32 574.506 580.339 18.918 21.431 o
-1 5 33 12.668 1.104 10.297 94.063 o
-1 5 34 389.510 373.342 22.779 17.034 o
-1 5 35 305.435 307.930 15.521 33.627 o
-1 5 36 165.845 167.254 13.655 46.250 o
-1 6 0 1585.410 1581.590 21.713 12.677 o
-1 6 1 240.769 238.525 9.451 74.182 o
-1 6 2 49.529 49.304 6.938 175.323 o
-1 6 3 4.169 3.759 8.699 132.546 o
-1 6 4 227.535 238.073 9.374 75.986 o
-1 6 5 873.104 874.942 18.326 19.790 o
-1 6 6 3541.660 3486.050 48.718 3.213 o
-1 6 7 10.740 22.703 6.521 223.241 o
-1 6 8 263.015 288.643 10.381 62.819 o
-1 6 9 41.324 52.658 7.162 168.597 o
-1 6 10 200.961 205.496 10.505 67.479 o
-1 6 11 570.043 582.770 17.406 24.272 o
-1 6 12 199.967 222.205 11.919 55.420 o
-1 6 13 411.140 428.136 14.205 35.630 o
-1 6 14 296.625 305.955 12.674 46.103 o
-1 6 15 282.138 298.031 13.880 40.637 o
-1 6 16 677.520 681.327 24.347 13.908 o
-1 6 17 11.181 21.659 7.950 153.414 o
-1 6 18 382.848 404.184 19.895 21.422 o
-1 6 19 58.441 55.108 6.980 169.086 o
-1 6 20 4.332 -2.640 6.939 208.064 o
-1 6 21 415.233 429.862 17.989 24.906 o
-1 6 22 775.332 829.426 20.016 18.090 o
-1 6 23 23.346 38.362 8.504 130.186 o
-1 6 24 53.322 50.651 8.940 112.390 o
-1 6 25 105.606 104.062 10.141 82.098 o
-1 6 26 14.734 18.511 9.300 113.103 o
-1 6 27 16.133 7.335 9.269 114.528 o
-1 6 28 562.544 552.266 18.826 21.753 o
-1 6 29 106.228 127.555 11.824 62.549 o
-1 6 30 230.286 235.000 14.772 38.408 o
-1 6 31 36.080 58.432 11.435 72.774 o
-1 7 0 15.989 23.154 6.615 214.042 o
-1 7 1 0.379 17.665 8.116 151.130 o
-1 7 2 237.018 243.522 11.565 56.030 o
-1 7 3 204.904 207.959 11.324 60.059 o
-1 7 4 613.929 607.748 21.774 16.995 o
-1 7 5 48.551 73.429 8.589 119.391 o
-1 7 6 14.280 25.075 9.112 117.140 o
-1 7 7 38.180 26.872 9.253 109.756 o
-1 7 8 58.039 34.450 10.956 78.052 o
-1 7 9 232.140 238.044 18.041 27.274 o
-1 7 10 416.628 413.355 26.219 13.165 o
-1 7 11 18.482 26.841 10.033 96.704 o
-1 7 12 51.158 39.943 11.717 69.150 o
-1 7 13 81.533 96.147 15.015 41.814 o
-1 7 14 1421.580 1403.340 46.341 4.156 o
-1 7 15 0.715 0.287 12.534 64.471 o
-1 7 16 37.607 27.823 13.412 54.319 o
-1 7 17 20.745 9.926 13.270 56.487 o
-1 7 18 2.230 22.297 15.098 44.124 o
-1 7 19 193.807 186.047 10.041 73.216 o
-1 7 20 223.025 216.358 18.810 25.510 o
-1 7 21 1.497 -8.535 7.898 161.989 o
-1 7 22 60.074 48.577 9.261 104.724 o
-1 7 23 75.457 83.081 11.992 63.709 o
-1 8 0 903.005 904.465 33.442 7.791 o
-1 8 1 198.559 162.010 11.715 58.281 o
-1 8 2 131.894 103.044 14.868 41.361 o
-1 8 3 3.458 -5.912 13.337 56.833 o
-1 8 4 73.875 43.426 15.062 42.348 o
-1 8 5 5.855 30.824 15.134 43.720 o
-1 8 6 928.692 917.598 94.241 1.118 o
-1 8 7 7.239 21.499 15.104 43.974 o
-1 8 8 26.875 34.778 17.164 33.743 o
0 0 2 26.940 28.064 0.936 1630.650 o
0 0 4 773.483 810.852 11.380 35.243 o
0 0 6 10925.400 11536.300 134.629 0.478 o
0 0 8 3210.090 3419.210 39.242 4.483 o
0 0 10 28308.000 29343.900 325.042 0.086 o
0 0 12 1392.440 1421.980 17.860 16.684 o
0 0 14 1023.300 1075.890 15.496 22.450 o
0 0 16 16060.400 16397.600 176.064 0.281 o
0 0 18 2835.520 2943.540 34.139 5.669 o
0 0 20 1394.950 1457.810 19.640 14.967 o
0 0 22 588.136 612.471 10.429 44.483 o
0 0 24 8530.210 8648.420 95.657 0.891 o
0 0 26 76.656 111.839 5.559 210.170 o
0 0 28 2084.360 2061.590 30.409 7.439 o
0 0 30 249.098 332.746 13.607 42.263 o
0 0 32 590.441 607.633 14.992 29.478 o
0 0 34 3733.760 3695.680 57.596 2.444 o
0 0 36 1.324 10.912 8.311 144.887 o
0 0 38 1155.910 1155.490 26.246 10.963 o
0 0 40 698.920 688.120 29.799 9.866 o
0 0 42 56.651 76.808 26.598 14.079 o
0 0 44 439.634 467.125 28.014 11.597 o
0 0 46 388.114 433.788 28.312 11.498 o
0 1 1 15980.300 16228.300 165.509 0.312 o
0 1 2 4537.820 4550.890 42.259 3.586 o
0 1 3 723.419 733.994 7.726 49.297 o
0 1 4 17012.100 17323.500 159.395 0.328 o
0 1 5 65.738 66.754 1.562 659.163 o
0 1 6 858.881 868.149 8.554 41.027 o
0 1 7 3122.770 3167.430 26.300 7.356 o
0 1 8 23372.600 24038.100 193.275 0.220 o
0 1 9 247.425 250.664 3.802 159.746 o
0 1 10 3351.240 3457.870 29.068 6.367 o
0 1 11 1463.650 1493.780 13.838 20.456 o
0 1 12 1138.930 1179.500 11.341 27.876 o
0 1 13 1651.880 1669.640 15.107 17.705 o
0 1 14 4631.580 4690.940 41.227 3.660 o
0 1 15 115.451 116.768 2.981 320.527 o
0 1 16 1326.140 1336.320 13.157 22.729 o
0 1 17 302.549 316.701 5.001 118.245 o
0 1 18 2021.310 2079.020 19.107 12.755 o
0 1 19 643.184 659.837 8.018 52.215 o
0 1 20 4780.950 4826.800 41.361 3.596 o
0 1 21 20.996 31.977 2.795 802.468 o
0 1 22 333.946 342.937 5.787 101.220 o
0 1 23 41.690 44.230 3.156 554.458 o
0 1 24 3472.950 3457.450 30.999 5.866 o
0 1 25 39.746 56.622 3.547 472.401 o
0 1 26 2755.770 2738.900 26.061 7.964 o
0 1 27 386.553 407.063 7.396 76.392 o
0 1 28 545.218 565.399 9.243 51.843 o
0 1 29 351.878 366.565 7.365 81.166 o
0 1 30 147.616 146.114 6.025 155.475 o
0 1 31 72.330 79.257 5.365 233.519 o
0 1 32 1279.750 1250.860 17.105 18.340 o
0 1 33 50.714 73.807 6.963 169.156 o
0 1 34 40.165 41.066 6.811 186.660 o
0 1 35 1.218 3.305 6.246 257.326 o
0 1 36 677.598 694.962 14.772 28.539 o
0 1 37 210.628 218.600 9.479 76.869 o
0 1 38 441.951 457.504 12.541 41.188 o
0 1 39 2.562 14.122 7.330 184.331 o
0 1 40 50.316 52.462 8.559 121.755 o
0 1 41 53.265 58.382 9.028 109.862 o
0 1 42 1390.010 1390.250 25.373 10.902 o
0 1 43 81.669 112.284 10.222 82.736 o
0 1 44 226.769 219.932 13.906 42.660 o
0 1 45 50.747 50.713 13.060 56.151 o
0 2 0 16929.800 17116.700 222.944 0.184 o
0 2 1 2840.270 2834.560 31.159 6.394 o
0 2 2 117.980 125.347 3.011 309.989 o
0 2 3 411.310 418.381 5.255 92.414 o
0 2 4 4322.180 4325.440 42.198 3.667 o
0 2 5 29.680 31.293 1.401 1287.610 o
0 2 6 12782.000 12807.300 108.887 0.651 o
0 2 7 2418.380 2438.350 21.986 10.127 o
0 2 8 1554.430 1542.480 15.454 18.114 o
0 2 9 4919.710 4886.060 44.002 3.297 o
0 2 10 10078.800 10150.800 89.482 0.944 o
0 2 11 3235.470 3245.750 30.754 6.118 o
0 2 12 2770.550 2801.980 24.328 8.499 o
0 2 13 1348.320 1368.250 12.627 23.154 o
0 2 14 87.115 90.722 2.488 431.402 o
0 2 15 182.287 192.529 3.918 195.389 o
0 2 16 13205.300 13255.600 110.951 0.626 o
0 2 17 1087.310 1099.010 11.019 29.515 o
0 2 18 3063.570 3042.550 26.873 7.298 o
0 2 19 25.291 30.705 2.556 856.810 o
0 2 20 423.849 430.367 6.528 79.701 o
0 2 21 246.631 248.256 4.918 139.008 o
0 2 22 2737.740 2720.670 24.389 8.560 o
0 2 23 1030.290 988.487 11.101 30.767 o
0 2 24 1215.420 1222.940 13.551 23.433 o
0 2 25 20.494 24.041 3.971 506.713 o
0 2 26 1597.820 1579.930 20.290 13.669 o
0 2 27 53.747 48.792 4.871 298.809 o
0 2 28 1853.570 1837.080 24.404 10.322 o
0 2 29 16.508 19.160 5.465 304.685 o
0 2 30 709.965 703.802 13.437 31.425 o
0 2 31 478.909 472.344 11.661 43.919 o
0 2 32 552.527 577.349 15.041 29.978 o
0 2 33 35.157 46.865 6.979 179.866 o
0 2 34 903.275 884.507 17.443 20.878 o
0 2 35 481.118 510.555 16.374 27.708 o
0 2 36 29.867 42.637 7.338 167.455 o
0 2 37 101.123 89.182 8.788 105.281 o
0 2 38 345.567 348.390 12.447 45.351 o
0 2 39 5.136 4.520 8.155 150.239 o
0 2 40 338.291 347.750 12.929 43.182 o
0 2 41 230.747 219.747 11.778 55.248 o
0 2 42 9.187 1.046 9.466 111.536 o
0 2 43 2.268 -3.670 10.147 98.163 o
0 2 44 605.973 646.984 19.529 20.060 o
0 3 1 3307.260 3280.920 36.578 4.912 o
0 3 2 9001.350 9031.780 101.832 0.796 o
0 3 3 2893.890 2921.550 29.182 6.842 o
0 3 4 3296.790 3323.990 34.316 5.321 o
0 3 5 893.836 903.083 10.429 34.960 o
0 3 6 173.647 186.651 4.001 198.734 o
0 3 7 3122.580 3125.770 30.777 6.218 o
0 3 8 3268.430 3284.530 32.353 5.739 o
0 3 9 1845.350 1860.910 17.558 14.579 o
0 3 10 586.922 610.136 8.066 55.138 o
0 3 11 50.846 58.605 2.164 669.579 o
0 3 12 1399.580 1448.960 14.469 20.237 o
0 3 13 1900.510 1915.510 18.501 13.669 o
0 3 14 245.796 263.402 4.832 138.905 o
0 3 15 1992.610 1983.070 19.895 12.454 o
0 3 16 1816.060 1817.230 18.494 14.051 o
0 3 17 132.623 145.982 3.934 239.103 o
0 3 18 1773.490 1742.960 17.836 14.782 o
0 3 19 711.620 694.220 9.744 42.858 o
0 3 20 1657.100 1627.360 19.007 14.414 o
0 3 21 580.242 592.530 9.724 47.987 o
0 3 22 154.583 151.809 5.794 158.981 o
0 3 23 52.289 56.780 5.075 279.384 o
0 3 24 37.322 70.403 5.495 255.611 o
0 3 25 351.182 352.761 12.759 43.613 o
0 3 26 1848.170 1783.850 25.251 9.944 o
0 3 27 1045.470 1030.630 17.958 18.989 o
0 3 28 110.709 118.910 7.179 137.360 o
0 3 29 44.083 45.841 6.466 200.537 o
0 3 30 664.242 672.441 14.864 28.590 o
0 3 31 282.818 306.527 11.312 54.679 o
0 3 32 672.146 651.188 15.452 27.248 o
0 3 33 16.936 26.902 7.255 179.092 o
0 3 34 417.952 416.142 13.307 39.002 o
0 3 35 66.853 77.661 9.531 96.870 o
0 3 36 1195.140 1194.200 29.400 9.145 o
0 3 37 323.762 340.752 16.256 30.770 o
0 3 38 20.646 18.066 11.739 71.546 o
0 3 39 203.321 190.973 14.709 39.662 o
0 3 40 25.868 40.898 11.929 68.329 o
0 3 41 4.479 4.331 11.486 76.327 o
0 3 42 669.197 717.997 31.845 8.802 o
0 3 43 152.830 162.905 22.051 19.608 o
0 4 0 507.809 510.564 16.637 26.808 o
0 4 1 2495.520 2438.420 37.828 5.170 o
0 4 2 557.129 560.149 7.213 62.047 o
0 4 3 19.209 18.939 2.218 1170.910 o
0 4 4 1865.930 1860.630 21.238 12.052 o
0 4 5 4773.270 4760.000 47.241 3.041 o
0 4 6 1129.350 1117.420 12.801 25.785 o
0 4 7 1309.020 1295.080 14.495 21.225 o
0 4 8 1148.440 1134.390 13.732 24.036 o
0 4 9 101.482 105.424 3.984 281.349 o
0 4 10 1156.360 1142.360 15.380 21.503 o
0 4 11 1875.060 1851.510 23.860 10.558 o
0 4 12 955.442 961.865 13.780 26.412 o
0 4 13 11.547 10.507 2.600 1132.720 o
0 4 14 65.735 69.880 3.497 399.497 o
0 4 15 9.422 6.798 2.407 1357.920 o
0 4 16 2380.620 2349.970 25.426 8.804 o
0 4 17 1286.410 1269.820 15.508 20.156 o
0 4 18 267.058 277.732 6.832 101.279 o
0 4 19 1555.640 1565.240 20.873 13.367 o
0 4 20 191.095 193.943 6.392 128.892 o
0 4 21 10.307 8.796 4.631 433.811 o
0 4 22 2187.220 2165.300 31.581 6.949 o
0 4 23 18.805 28.898 5.401 302.466 o
0 4 24 926.141 918.739 16.529 22.035 o
0 4 25 122.717 125.707 7.141 134.649 o
0 4 26 1299.920 1287.110 21.019 14.329 o
0 4 27 265.585 272.606 9.870 67.445 o
0 4 28 403.133 415.441 12.703 41.861 o
0 4 29 754.729 737.725 20.184 18.168 o
0 4 30 6.204 -7.005 9.848 103.644 o
0 4 31 2.740 17.451 9.146 119.034 o
0 4 32 310.853 337.081 14.003 39.092 o
0 4 33 177.196 168.204 14.638 40.782 o
0 4 34 65.817 80.103 11.507 69.314 o
0 4 35 800.576 846.762 23.932 13.751 o
0 4 36 16.383 -0.247 10.757 86.002 o
0 4 37 12.487 -7.874 13.564 54.607 o
0 4 38 1166.820 1153.440 35.574 6.745 o
0 4 39 121.474 124.759 15.333 39.111 o
0 4 40 185.838 195.305 17.095 30.769 o
0 5 1 126.134 139.257 5.714 173.948 o
0 5 2 11.608 15.891 3.186 798.274 o
0 5 3 2063.990 2075.830 27.270 8.594 o
0 5 4 403.999 389.136 6.529 83.254 o
0 5 5 248.409 252.670 6.422 112.000 o
0 5 6 239.441 246.803 5.773 125.116 o
0 5 7 1226.020 1233.340 17.173 18.561 o
0 5 8 37.219 54.944 5.005 302.687 o
0 5 9 4390.080 4353.100 55.308 2.498 o
0 5 10 175.650 196.794 7.759 105.442 o
0 5 11 527.308 537.554 13.543 35.051 o
0 5 12 60.282 65.977 6.633 180.425 o
0 5 13 1215.990 1189.490 24.188 12.187 o
0 5 14 1424.950 1377.290 19.399 15.211 o
0 5 15 1760.260 1771.110 25.254 10.081 o
0 5 16 19.862 20.777 5.693 278.831 o
0 5 17 150.069 171.184 7.176 123.054 o
0 5 18 576.365 577.327 13.207 35.006 o
0 5 19 205.774 200.453 8.060 96.423 o
0 5 20 1383.650 1385.440 23.328 12.229 o
0 5 21 358.887 373.352 11.453 49.883 o
0 5 22 2.610 -3.058 6.958 207.897 o
0 5 23 121.664 136.274 9.280 91.359 o
0 5 24 186.309 202.016 10.586 67.680 o
0 5 25 1727.280 1739.940 32.770 7.066 o
0 5 26 65.090 43.800 8.972 110.345 o
0 5 27 30.863 31.296 10.642 84.943 o
0 5 28 183.594 177.204 11.397 61.215 o
0 5 29 63.927 76.086 11.791 66.529 o
0 5 30 631.367 613.170 18.688 21.370 o
0 5 31 563.181 593.693 18.652 21.923 o
0 5 32 436.582 456.510 16.733 27.541 o
0 5 33 185.771 189.050 13.091 48.696 o
0 5 34 152.040 165.034 13.162 49.691 o
0 5 35 40.724 49.166 11.810 68.489 o
0 5 36 6.800 11.581 11.486 75.881 o
0 6 0 797.860 794.590 16.494 23.440 o
0 6 1 345.202 336.516 8.381 73.463 o
0 6 2 191.760 198.965 7.863 101.323 o
0 6 3 50.871 50.823 6.235 207.606 o
0 6 4 38.850 48.666 6.694 191.060 o
0 6 5 998.545 1014.600 22.448 14.326 o
0 6 6 375.437 396.413 15.629 31.669 o
0 6 7 41.220 45.929 9.338 106.053 o
0 6 8 4.708 1.263 8.271 146.679 o
0 6 9 2.080 -4.658 8.569 137.520 o
0 6 10 813.744 826.438 26.326 11.816 o
0 6 11 949.524 927.111 33.396 7.761 o
0 6 12 5.163 10.867 8.429 139.928 o
0 6 13 156.122 153.828 18.721 26.603 o
0 6 14 92.570 106.538 11.122 70.996 o
0 6 15 194.412 202.585 14.207 42.120 o
0 6 16 7.776 12.616 6.576 224.827 o
0 6 17 925.889 921.287 19.707 17.619 o
0 6 18 67.667 89.061 7.679 137.683 o
0 6 19 481.257 522.392 20.998 18.790 o
0 6 20 291.035 297.402 11.568 52.869 o
0 6 21 569.877 591.166 18.083 22.922 o
0 6 22 147.063 170.286 16.581 33.194 o
0 6 23 98.524 109.290 13.990 46.982 o
0 6 24 23.467 9.673 8.822 124.345 o
0 6 25 246.663 292.030 15.876 33.374 o
0 6 26 245.715 262.375 13.075 45.968 o
0 6 27 245.636 258.897 13.465 43.951 o
0 6 28 266.133 224.413 13.252 44.975 o
0 6 29 225.666 223.064 13.335 45.635 o
0 6 30 108.640 97.776 15.257 40.004 o
0 6 31 2.016 5.670 11.764 72.901 o
0 7 1 45.629 39.391 6.456 201.897 o
0 7 2 20.894 35.438 8.584 128.761 o
0 7 3 1203.520 1246.080 30.490 8.600 o
0 7 4 35.634 55.372 10.590 84.172 o
0 7 5 105.018 102.357 11.841 63.097 o
0 7 6 13.021 15.592 11.471 75.474 o
0 7 7 592.275 592.701 26.564 12.301 o
0 7 8 45.035 60.376 13.664 51.579 o
0 7 9 370.387 345.888 22.998 16.875 o
0 7 10 0.200 -14.107 11.481 76.881 o
0 7 11 100.104 95.545 16.842 33.454 o
0 7 12 1.886 11.160 12.992 59.703 o
0 7 13 535.455 560.410 24.909 13.906 o
0 7 14 182.706 175.111 16.805 31.889 o
0 7 15 68.352 77.693 15.510 39.816 o
0 7 16 17.403 21.645 14.576 46.895 o
0 7 17 9.478 22.149 19.066 27.679 o
0 7 18 1.505 -2.262 7.706 170.132 o
0 7 19 210.890 220.778 15.488 35.936 o
0 7 20 0.693 10.499 8.706 132.366 o
0 7 21 686.529 682.157 34.725 7.546 o
0 7 22 49.587 63.962 10.628 82.004 o
0 7 23 152.750 158.104 13.765 46.105 o
0 8 0 6.775 11.721 13.829 52.547 o
0 8 1 32.069 30.914 10.184 92.225 o
0 8 2 107.823 144.768 15.156 40.017 o
0 8 3 2.930 -10.831 12.069 69.396 o
0 8 4 80.042 82.301 14.496 44.852 o
0 8 5 183.252 153.094 18.879 25.957 o
0 8 6 7.426 1.514 13.268 57.228 o
0 8 7 27.750 18.930 14.186 49.181 o
0 8 8 24.242 47.013 21.792 21.066 o
1 0 1 66.643 66.934 2.291 553.387 o
1 0 3 21.469 22.531 1.276 1719.570 o
1 0 5 2556.140 2691.170 29.456 7.107 o
1 0 7 163.390 163.371 3.133 241.759 o
1 0 9 352.116 368.701 6.630 88.323 o
1 0 11 3676.850 3773.270 41.605 3.962 o
1 0 13 5427.400 5625.540 59.205 2.110 o
1 0 15 11526.700 11903.600 123.245 0.549 o
1 0 17 1160.160 1159.420 14.487 22.704 o
1 0 19 421.871 436.588 7.551 71.514 o
1 0 21 7378.500 7390.190 78.197 1.273 o
1 0 23 1544.090 1548.800 19.350 14.603 o
1 0 25 40.795 45.573 3.953 423.746 o
1 0 27 14411.300 14199.700 169.448 0.307 o
1 0 29 2030.370 2011.880 30.209 7.573 o
1 0 31 14.390 13.386 6.485 226.245 o
1 0 33 181.056 185.650 10.316 71.212 o
1 0 35 98.796 97.291 9.625 90.573 o
1 0 37 488.125 532.526 21.094 18.595 o
1 0 39 1237.520 1221.330 35.194 6.800 o
1 0 41 239.152 244.091 17.666 28.189 o
1 0 43 1049.900 1017.120 50.145 3.719 o
1 0 45 340.823 340.823 21.821 18.646 o
1 1 1 20207.700 20187.400 162.022 0.305 o
1 1 2 4664.320 4719.060 37.488 4.082 o
1 1 3 20434.400 20423.500 160.199 0.309 o
1 1 4 2594.760 2627.410 24.944 8.577 o
1 1 5 3948.220 4009.870 35.573 4.697 o
1 1 6 35.630 39.542 1.384 1109.220 o
1 1 7 10889.200 10989.800 93.329 0.864 o
1 1 8 59.635 66.210 2.238 592.327 o
1 1 9 3229.510 3228.980 27.839 6.833 o
1 1 10 430.887 446.306 5.645 85.575 o
1 1 11 252.116 268.469 3.922 153.153 o
1 1 12 162.283 179.388 3.592 220.724 o
1 1 13 2941.830 3004.440 26.540 7.517 o
1 1 14 4638.570 4658.880 40.196 3.777 o
1 1 15 1768.060 1807.240 16.226 15.967 o
1 1 16 8.629 13.316 1.942 1759.440 o
1 1 17 3082.600 3147.950 26.924 7.224 o
1 1 18 140.129 148.337 3.801 238.485 o
1 1 19 8113.420 8208.480 66.747 1.550 o
1 1 20 215.090 246.063 5.857 128.775 o
1 1 21 2577.210 2597.520 23.206 9.274 o
1 1 22 24.012 32.907 3.127 673.319 o
1 1 23 4344.000 4369.950 38.101 4.149 o
1 1 24 79.709 97.163 3.782 326.286 o
1 1 25 2648.720 2654.520 23.692 8.959 o
1 1 26 892.447 919.631 11.225 32.895 o
1 1 27 416.801 430.091 9.178 60.391 o
1 1 28 1297.750 1315.760 14.670 21.007 o
1 1 29 1184.780 1167.530 14.815 22.029 o
1 1 30 56.521 78.047 5.063 265.988 o
1 1 31 2663.700 2663.760 29.757 6.949 o
1 1 32 136.249 164.940 7.640 116.499 o
1 1 33 500.109 505.941 12.885 38.109 o
1 1 34 1.708 10.928 6.202 257.271 o
1 1 35 2704.970 2669.760 35.349 5.540 o
1 1 36 30.229 69.287 7.340 162.590 o
1 1 37 945.447 923.775 17.450 20.505 o
1 1 38 121.594 154.971 10.543 73.870 o
1 1 39 484.464 500.204 13.541 36.097 o
1 1 40 134.952 141.213 10.121 78.365 o
1 1 41 799.244 770.096 19.147 19.290 o
1 1 42 193.178 210.738 11.875 56.255 o
1 1 43 145.841 161.363 11.432 63.204 o
1 1 44 49.152 42.371 14.682 45.102 o
1 1 45 71.779 74.307 15.336 40.639 o
1 2 1 2255.170 2244.680 19.280 11.934 o
1 2 2 1163.060 1163.710 11.518 27.399 o
1 2 3 714.512 718.909 7.078 52.313 o
1 2 4 3888.860 3888.790 30.658 5.593 o
1 2 5 2628.000 2636.590 21.188 9.993 o
1 2 6 35.860 41.012 1.637 1010.610 o
1 2 7 1705.670 1740.510 15.701 16.784 o
1 2 8 103.249 111.108 2.658 364.296 o
1 2 9 2102.100 2115.490 19.648 12.204 o
1 2 10 733.564 720.850 8.537 46.221 o
1 2 11 7250.160 7255.000 68.671 1.554 o
1 2 12 127.865 134.228 3.173 284.852 o
1 2 13 21.083 24.525 2.050 1185.750 o
1 2 14 379.268 378.712 5.708 94.120 o
1 2 15 526.927 539.098 6.956 65.734 o
1 2 16 9.218 10.817 2.248 1456.720 o
1 2 17 3045.200 3020.980 28.150 6.969 o
1 2 18 3061.620 3060.780 27.286 7.177 o
1 2 19 4.348 2.890 2.548 1398.970 o
1 2 20 68.558 73.454 3.415 398.929 o
1 2 21 1274.250 1289.450 13.640 22.619 o
1 2 22 325.893 332.469 7.270 86.089 o
1 2 23 1796.080 1749.380 18.066 14.527 o
1 2 24 223.574 235.237 6.205 121.663 o
1 2 25 2.108 4.120 3.751 693.714 o
1 2 26 43.452 49.466 4.647 332.482 o
1 2 27 2221.100 2210.240 27.999 8.085 o
1 2 28 1983.560 1992.170 26.103 9.225 o
1 2 29 322.932 341.863 14.759 35.821 o
1 2 30 6.249 7.348 5.320 342.480 o
1 2 31 395.730 410.939 10.140 55.603 o
1 2 32 206.289 210.626 10.117 70.755 o
1 2 33 1575.460 1571.170 23.687 11.428 o
1 2 34 289.731 327.090 10.592 58.968 o
1 2 35 453.739 478.879 12.748 39.850 o
1 2 36 133.098 139.333 8.936 95.261 o
1 2 37 629.170 634.028 16.546 25.344 o
1 2 38 1260.780 1290.740 27.352 10.052 o
1 2 39 567.364 598.970 18.442 22.254 o
1 2 40 6.746 9.269 10.296 94.297 o
1 2 41 0.664 -16.360 11.230 80.305 o
1 2 42 39.005 31.433 12.279 64.181 o
1 2 43 554.202 538.805 22.587 16.356 o
1 2 44 30.103 27.175 12.968 58.292 o
1 3 1 399.963 400.955 5.707 90.545 o
1 3 2 922.363 938.805 9.563 36.319 o
1 3 3 1901.700 1897.810 16.930 14.803 o
1 3 4 230.696 230.735 3.871 167.714 o
1 3 5 802.023 806.980 8.649 42.845 o
1 3 6 156.192 157.032 3.254 245.243 o
1 3 7 6592.930 6632.240 56.014 2.132 o
1 3 8 159.389 169.151 2.944 249.462 o
1 3 9 722.093 716.857 7.596 50.113 o
1 3 10 888.249 895.060 9.137 38.493 o
1 3 11 94.980 102.137 2.936 365.805 o
1 3 12 995.794 1004.960 11.212 30.880 o
1 3 13 4997.500 5005.670 44.613 3.214 o
1 3 14 339.288 346.609 5.760 100.571 o
1 3 15 1812.320 1830.310 18.690 13.902 o
1 3 16 47.172 55.728 3.183 508.857 o
1 3 17 2559.040 2586.800 24.937 8.643 o
1 3 18 10.271 5.233 2.972 964.241 o
1 3 19 1780.280 1769.740 19.674 13.379 o
1 3 20 1389.380 1404.610 17.096 17.502 o
1 3 21 1298.420 1289.290 16.806 18.498 o
1 3 22 74.412 79.955 5.280 236.747 o
1 3 23 3726.100 3771.420 51.279 2.926 o
1 3 24 362.454 373.016 9.907 59.405 o
1 3 25 2614.110 2597.230 44.816 3.946 o
1 3 26 1724.930 1713.040 33.095 6.973 o
1 3 27 46.133 49.301 6.380 202.941 o
1 3 28 234.470 239.687 9.328 75.884 o
1 3 29 204.362 204.878 9.126 82.045 o
1 3 30 270.477 278.133 10.286 63.473 o
1 3 31 2091.490 2071.250 34.649 6.180 o
1 3 32 70.227 78.441 10.587 80.199 o
1 3 33 246.362 249.616 12.287 50.740 o
1 3 34 72.589 71.241 12.287 61.391 o
1 3 35 80.082 63.885 11.267 71.591 o
1 3 36 789.706 776.633 21.249 16.629 o
1 3 37 188.473 209.874 12.974 49.007 o
1 3 38 20.984 22.263 10.755 84.571 o
1 3 39 49.597 66.279 11.626 69.439 o
1 3 40 94.356 90.070 12.497 58.121 o
1 3 41 495.437 479.596 19.739 20.805 o
1 3 42 282.257 277.114 18.263 26.061 o
1 4 1 1986.590 1981.050 22.988 10.721 o
1 4 2 16.951 16.642 1.986 1400.380 o
1 4 3 1431.680 1416.700 15.010 19.526 o
1 4 4 45.616 52.755 2.957 558.990 o
1 4 5 4715.710 4717.140 55.343 2.442 o
1 4 6 79.701 89.685 3.887 323.078 o
1 4 7 1035.200 1027.860 13.690 25.527 o
1 4 8 198.975 213.390 6.117 130.743 o
1 4 9 121.804 129.989 3.359 283.780 o
1 4 10 2978.440 2958.450 29.958 6.566 o
1 4 11 312.280 318.251 5.210 113.555 o
1 4 12 720.893 721.138 8.956 45.071 o
1 4 13 1.688 2.358 2.374 1686.800 o
1 4 14 198.730 205.814 4.663 165.298 o
1 4 15 574.987 545.567 7.792 58.427 o
1 4 16 2049.440 1991.600 24.859 9.698 o
1 4 17 2122.320 2072.850 24.609 9.654 o
1 4 18 1009.150 1008.890 15.012 23.569 o
1 4 19 1425.700 1409.880 20.269 14.412 o
1 4 20 1011.840 998.684 20.793 15.919 o
1 4 21 240.515 255.963 8.123 88.588 o
1 4 22 1047.420 1060.140 18.215 18.584 o
1 4 23 1582.890 1572.020 28.860 8.738 o
1 4 24 156.746 156.689 8.236 102.768 o
1 4 25 8.893 9.757 6.643 220.682 o
1 4 26 1469.910 1469.460 24.963 10.942 o
1 4 27 90.520 92.668 8.139 120.487 o
1 4 28 585.115 563.446 15.292 29.026 o
1 4 29 183.816 189.265 10.826 65.937 o
1 4 30 19.156 18.455 8.110 145.902 o
1 4 31 98.418 129.075 9.903 84.906 o
1 4 32 610.342 607.145 16.848 24.989 o
1 4 33 281.702 295.912 15.812 33.060 o
1 4 34 1103.070 1095.740 24.905 12.005 o
1 4 35 14.297 11.323 10.517 89.535 o
1 4 36 0.298 -12.682 10.331 94.926 o
1 4 37 58.519 57.833 12.953 56.559 o
1 4 38 42.760 28.509 13.652 52.298 o
1 4 39 257.270 289.882 23.609 16.607 o
1 4 40 8.378 -37.626 29.221 11.855 o
1 5 1 843.323 823.612 10.274 36.967 o
1 5 2 2300.920 2312.510 25.288 8.976 o
1 5 3 351.722 358.197 6.562 89.612 o
1 5 4 206.312 208.397 5.694 138.518 o
1 5 5 96.343 99.602 4.384 264.494 o
1 5 6 1126.030 1116.330 16.400 20.367 o
1 5 7 4042.790 3986.120 53.615 2.681 o
1 5 8 32.695 30.637 5.217 302.756 o
1 5 9 1372.290 1331.630 21.766 13.463 o
1 5 10 1175.230 1120.840 41.056 5.275 o
1 5 11 61.251 60.651 5.770 224.001 o
1 5 12 1164.220 1158.000 17.491 18.667 o
1 5 13 670.582 657.109 11.923 36.784 o
1 5 14 254.037 247.850 6.955 103.367 o
1 5 15 263.796 263.559 7.889 88.707 o
1 5 16 157.332 169.226 7.528 114.702 o
1 5 17 532.450 547.221 13.067 36.478 o
1 5 18 872.312 882.884 17.298 21.294 o
1 5 19 10.677 6.425 6.024 266.079 o
1 5 20 510.948 519.154 13.627 35.195 o
1 5 21 343.750 345.777 18.826 23.986 o
1 5 22 322.717 341.746 12.356 46.549 o
1 5 23 143.211 165.754 14.098 44.386 o
1 5 24 27.260 12.794 8.218 140.913 o
1 5 25 90.356 91.861 9.306 97.072 o
1 5 26 190.126 207.621 13.544 45.656 o
1 5 27 126.637 144.682 10.671 72.442 o
1 5 28 3.559 2.626 8.925 126.234 o
1 5 29 62.729 61.586 10.023 89.964 o
1 5 30 1307.570 1307.530 30.557 8.433 o
1 5 31 393.944 414.801 16.861 27.862 o
1 5 32 8.535 9.999 10.984 82.800 o
1 5 33 72.501 66.190 12.134 62.948 o
1 5 34 42.002 56.317 12.505 61.227 o
1 5 35 7.733 3.281 12.143 68.175 o
1 5 36 772.470 760.596 25.679 12.453 o
1 6 1 2.156 3.643 4.923 409.448 o
1 6 2 81.718 100.671 6.048 188.272 o
1 6 3 18.738 16.405 3.952 529.787 o
1 6 4 391.061 397.369 10.162 55.933 o
1 6 5 533.006 516.742 11.306 43.514 o
1 6 6 1530.620 1498.500 27.464 9.487 o
1 6 7 24.654 19.716 4.945 350.048 o
1 6 8 1.654 -0.007 6.871 213.688 o
1 6 9 232.075 229.603 12.398 50.861 o
1 6 10 2336.910 2318.790 43.494 4.245 o
1 6 11 26.713 26.794 10.925 81.358 o
1 6 12 271.115 273.063 12.476 48.434 o
1 6 13 145.353 157.577 9.417 85.869 o
1 6 14 1.139 7.034 9.979 101.166 o
1 6 15 862.708 853.791 19.898 17.802 o
1 6 16 787.892 776.403 20.213 17.899 o
1 6 17 89.651 104.263 12.421 58.653 o
1 6 18 344.214 328.835 12.620 44.780 o
1 6 19 49.645 45.417 8.643 120.469 o
1 6 20 37.516 40.703 9.167 110.682 o
1 6 21 282.545 292.594 12.825 45.879 o
1 6 22 233.974 244.853 12.890 47.591 o
1 6 23 4.884 5.936 9.630 108.092 o
1 6 24 32.447 28.990 10.064 94.365 o
1 6 25 105.104 94.346 11.676 64.870 o
1 6 26 567.919 619.020 22.288 16.519 o
1 6 27 9.779 22.803 11.015 81.673 o
1 6 28 269.399 260.075 20.981 20.569 o
1 6 29 19.576 17.277 11.619 73.083 o
1 6 30 20.094 26.706 12.278 65.340 o
1 6 31 43.627 21.429 42.857 5.497 o
1 7 1 281.417 284.841 10.555 60.625 o
1 7 2 153.920 157.227 8.566 97.615 o
1 7 3 242.327 243.087 10.493 64.178 o
1 7 4 29.191 28.951 7.628 158.676 o
1 7 5 101.439 108.178 13.096 52.832 o
1 7 6 264.904 288.644 18.281 26.121 o
1 7 7 133.312 122.695 16.871 32.686 o
1 7 8 468.791 461.583 24.451 14.677 o
1 7 9 0.833 28.137 14.231 49.571 o
1 7 10 124.884 142.849 16.627 33.545 o
1 7 11 127.111 140.521 31.351 10.048 o
1 7 12 16.288 11.452 14.340 48.610 o
1 7 13 210.199 228.540 13.601 44.537 o
1 7 14 444.643 437.154 15.367 31.287 o
1 7 15 65.515 66.911 8.900 110.016 o
1 7 16 4.664 0.721 10.780 86.736 o
1 7 17 122.364 116.790 10.317 77.914 o
1 7 18 606.083 648.495 19.988 19.361 o
1 7 19 7.888 3.624 8.917 125.481 o
1 7 20 232.182 226.205 12.940 47.629 o
1 7 21 2.401 6.250 11.543 75.655 o
1 7 22 15.455 16.624 10.342 92.089 o
1 7 23 92.621 80.528 15.173 40.936 o
1 8 1 35.266 32.769 8.377 131.772 o
1 8 2 6.177 -3.106 7.879 161.191 o
1 8 3 3.911 6.713 11.242 79.606 o
1 8 4 310.861 304.678 12.525 46.514 o
1 8 5 100.197 108.053 15.992 36.737 o
1 8 6 602.355 579.122 29.228 10.416 o
1 8 7 7.296 20.463 16.311 37.773 o
2 0 2 4467.460 4579.550 57.058 2.364 o
2 0 4 92106.300 93603.100 1036.520 0.009 o
2 0 6 57879.200 58602.400 648.171 0.022 o
2 0 8 2148.600 2166.860 25.912 8.995 o
2 0 10 20820.800 20887.200 222.889 0.178 o
2 0 12 5042.180 5070.110 55.858 2.359 o
2 0 14 1321.160 1373.000 17.166 17.800 o
2 0 16 6227.600 6212.360 68.567 1.633 o
2 0 18 450.529 444.327 8.031 65.998 o
2 0 20 4567.060 4547.000 51.608 2.733 o
2 0 22 3184.610 3163.550 37.287 4.858 o
2 0 24 113.385 115.417 5.049 211.760 o
2 0 26 851.258 836.550 14.370 26.875 o
2 0 28 4209.150 4269.980 61.216 2.153 o
2 0 30 132.722 140.744 8.395 104.424 o
2 0 32 433.195 443.924 16.998 26.981 o
2 0 34 84.836 83.593 9.630 92.753 o
2 0 36 308.856 272.346 17.948 26.621 o
2 0 38 1135.300 1131.340 33.280 7.572 o
2 0 40 340.144 351.314 19.593 22.428 o
2 0 42 933.941 883.998 30.950 8.865 o
2 0 44 206.230 222.469 22.072 19.165 o
2 1 2 20714.000 20546.300 189.314 0.235 o
2 1 3 24355.700 23837.800 196.245 0.213 o
2 1 4 8380.840 8356.190 73.303 1.346 o
2 1 5 219.373 219.200 3.319 186.992 o
2 1 6 4336.520 4443.880 37.770 4.183 o
2 1 7 181.582 189.958 3.023 223.246 o
2 1 8 668.036 679.691 6.944 55.445 o
2 1 9 1.695 2.965 1.383 4355.580 o
2 1 10 4203.350 4271.830 35.032 4.637 o
2 1 11 1029.820 1041.890 9.957 32.800 o
2 1 12 15798.900 16027.200 126.953 0.480 o
2 1 13 3136.680 3178.850 26.175 7.374 o
2 1 14 6799.630 6939.010 54.979 2.152 o
2 1 15 3.688 6.541 1.794 2456.840 o
2 1 16 104.792 117.347 2.914 339.421 o
2 1 17 216.219 226.096 4.184 166.879 o
2 1 18 1286.650 1293.250 12.115 24.669 o
2 1 19 617.734 618.485 7.280 57.416 o
2 1 20 3861.360 3855.320 31.473 5.463 o
2 1 21 14.899 18.706 2.568 1039.270 o
2 1 22 1050.950 1061.930 11.257 29.725 o
2 1 23 36.315 37.045 3.199 582.998 o
2 1 24 2533.060 2506.860 22.528 9.671 o
2 1 25 291.459 311.593 6.675 97.977 o
2 1 26 688.447 694.292 9.254 45.246 o
2 1 27 1155.580 1120.150 13.357 24.629 o
2 1 28 298.176 304.764 7.215 90.989 o
2 1 29 9.828 19.749 4.124 517.850 o
2 1 30 2560.190 2508.470 29.427 7.184 o
2 1 31 33.205 43.276 6.203 222.146 o
2 1 32 243.614 265.844 9.529 72.246 o
2 1 33 168.480 179.011 8.831 90.658 o
2 1 34 43.034 46.307 7.326 162.682 o
2 1 35 106.274 115.584 8.055 117.401 o
2 1 36 530.701 542.990 13.895 33.825 o
2 1 37 137.262 148.409 9.012 93.079 o
2 1 38 98.276 113.301 9.838 86.605 o
2 1 39 7.754 0.821 8.123 151.186 o
2 1 40 94.235 102.881 12.003 62.141 o
2 1 41 221.799 245.191 19.924 22.921 o
2 1 42 192.180 219.065 15.056 38.065 o
2 1 43 43.084 24.939 14.484 46.703 o
2 1 44 4.153 6.817 14.503 47.960 o
2 1 45 52.915 74.684 24.096 17.109 o
2 2 2 189.894 189.278 2.971 219.682 o
2 2 3 1410.700 1381.100 12.054 23.381 o
2 2 4 11590.300 11617.500 91.978 0.864 o
2 2 5 23.063 26.521 1.514 1442.750 o
2 2 6 2861.800 2879.550 25.164 8.079 o
2 2 7 2353.940 2344.940 21.447 10.555 o
2 2 8 517.118 514.341 6.344 70.856 o
2 2 9 2159.830 2185.060 22.137 10.686 o
2 2 10 5902.840 5948.950 54.998 2.282 o
2 2 11 641.119 630.164 8.121 52.386 o
2 2 12 3609.500 3631.480 33.602 5.244 o
2 2 13 29.750 35.410 2.242 903.799 o
2 2 14 2555.840 2543.250 24.021 9.018 o
2 2 15 1476.240 1462.390 15.498 18.641 o
2 2 16 4789.380 4833.010 45.969 3.144 o
2 2 17 3094.790 3083.050 28.199 6.895 o
2 2 18 166.888 173.769 4.431 191.641 o
2 2 19 137.909 143.959 4.216 224.022 o
2 2 20 3585.500 3499.410 32.769 5.441 o
2 2 21 39.861 37.558 3.427 522.743 o
2 2 22 5392.630 5332.650 52.903 2.495 o
2 2 23 611.592 626.466 10.391 43.836 o
2 2 24 13.188 11.066 3.949 561.981 o
2 2 25 351.559 365.060 10.402 56.723 o
2 2 26 1996.950 1954.530 32.640 6.839 o
2 2 27 800.621 793.366 15.019 26.244 o
2 2 28 1598.340 1592.080 22.651 12.012 o
2 2 29 54.909 54.697 5.615 239.804 o
2 2 30 147.847 161.491 8.822 94.053 o
2 2 31 74.197 77.292 6.561 175.403 o
2 2 32 817.258 788.593 15.444 25.269 o
2 2 33 103.087 91.680 9.589 90.968 o
2 2 34 195.897 202.808 11.584 58.523 o
2 2 35 17.681 24.664 8.994 119.529 o
2 2 36 6.236 15.858 9.238 116.243 o
2 2 37 17.541 15.924 9.582 106.544 o
2 2 38 1434.390 1407.050 28.441 9.194 o
2 2 39 10.460 24.260 10.584 88.158 o
2 2 40 5.574 2.624 10.523 90.800 o
2 2 41 441.168 440.315 19.136 22.338 o
2 2 42 9.268 3.527 11.483 76.033 o
2 2 43 11.009 13.121 13.316 56.431 o
2 2 44 287.311 276.623 47.727 4.343 o
2 3 2 2584.820 2600.350 22.275 9.635 o
2 3 3 3794.170 3756.280 31.550 5.507 o
2 3 4 2032.770 2026.810 17.395 13.885 o
2 3 5 73.990 75.589 2.210 520.268 o
2 3 6 8070.550 8110.400 66.427 1.564 o
2 3 7 2638.760 2626.070 22.196 9.572 o
2 3 8 4874.660 4890.170 43.114 3.391 o
2 3 9 1381.650 1369.480 13.365 21.948 o
2 3 10 1782.030 1766.560 17.770 14.768 o
2 3 11 329.258 332.361 5.611 104.705 o
2 3 12 1895.280 1883.290 17.881 14.161 o
2 3 13 3213.600 3210.400 30.522 6.196 o
2 3 14 311.637 320.263 6.128 101.642 o
2 3 15 515.957 508.863 7.611 63.270 o
2 3 16 451.815 447.510 7.418 70.146 o
2 3 17 507.406 504.847 7.869 62.272 o
2 3 18 689.629 684.958 10.087 42.293 o
2 3 19 1357.460 1335.780 16.037 18.964 o
2 3 20 2163.870 2110.220 23.881 9.900 o
2 3 21 328.480 332.574 12.062 48.096 o
2 3 22 291.876 304.050 10.412 60.743 o
2 3 23 479.373 497.378 12.629 39.585 o
2 3 24 520.769 500.087 13.669 35.051 o
2 3 25 303.959 310.933 14.496 37.450 o
2 3 26 245.434 262.676 12.763 47.713 o
2 3 27 23.990 37.223 7.874 150.043 o
2 3 28 29.044 31.486 7.961 146.443 o
2 3 29 227.958 230.770 12.081 53.054 o
2 3 30 638.244 658.985 19.852 19.372 o
2 3 31 479.666 476.142 16.786 26.891 o
2 3 32 213.063 222.449 11.155 60.693 o
2 3 33 97.703 99.603 9.799 87.904 o
2 3 34 329.028 343.532 13.715 39.880 o
2 3 35 31.977 29.857 11.404 74.436 o
2 3 36 293.992 322.787 16.317 31.071 o
2 3 37 238.600 260.890 15.687 34.407 o
2 3 38 13.501 18.785 12.274 65.974 o
2 3 39 0.368 -3.315 12.482 65.033 o
2 3 40 838.912 824.617 27.170 11.183 o
2 3 41 114.219 120.133 16.141 35.774 o
2 3 42 162.475 132.322 21.012 21.499 o
2 4 2 8.171 6.364 1.832 2097.040 o
2 4 3 1139.050 1141.910 10.942 28.789 o
2 4 4 1584.690 1575.260 14.112 19.245 o
2 4 5 3118.960 3135.350 26.269 7.382 o
2 4 6 260.865 262.637 4.223 146.030 o
2 4 7 191.206 192.700 3.603 199.930 o
2 4 8 542.122 529.970 6.297 69.001 o
2 4 9 808.081 817.428 9.711 39.340 o
2 4 10 1372.810 1347.980 14.904 20.171 o
2 4 11 5925.060 5804.120 52.924 2.408 o
2 4 12 1068.830 1062.860 12.562 27.055 o
2 4 13 187.550 181.893 4.601 175.696 o
2 4 14 87.080 86.235 3.741 326.927 o
2 4 15 238.392 234.800 6.517 113.610 o
2 4 16 1514.180 1462.380 26.210 10.176 o
2 4 17 510.748 499.083 13.227 36.743 o
2 4 18 1.364 7.123 5.095 380.978 o
2 4 19 65.257 73.559 6.743 172.398 o
2 4 20 859.422 840.977 17.353 21.419 o
2 4 21 863.085 826.099 17.375 21.408 o
2 4 22 560.727 544.826 14.353 31.994 o
2 4 23 255.599 256.759 10.160 65.938 o
2 4 24 24.935 31.466 7.205 177.162 o
2 4 25 289.245 302.861 12.367 48.042 o
2 4 26 794.552 763.547 18.320 20.544 o
2 4 27 54.267 51.252 8.395 125.293 o
2 4 28 1107.630 1096.870 30.438 8.804 o
2 4 29 198.261 209.820 11.216 61.211 o
2 4 30 305.010 306.027 12.766 45.390 o
2 4 31 8.244 -2.788 8.694 132.228 o
2 4 32 1244.000 1242.280 25.949 10.925 o
2 4 33 109.960 103.599 11.053 70.717 o
2 4 34 29.045 30.140 9.524 105.071 o
2 4 35 55.627 34.004 9.292 105.778 o
2 4 36 16.627 2.708 9.625 106.715 o
2 4 37 108.123 101.194 16.755 33.619 o
2 4 38 214.642 194.521 20.523 21.931 o
2 4 39 496.723 472.439 26.088 13.031 o
2 5 2 48.154 54.821 2.913 552.597 o
2 5 3 887.701 876.778 11.964 31.513 o
2 5 4 184.274 192.644 4.359 181.649 o
2 5 5 33.086 30.340 3.294 591.329 o
2 5 6 575.924 566.228 10.845 43.705 o
2 5 7 1809.560 1797.360 21.471 12.096 o
2 5 8 10.575 11.838 3.196 819.878 o
2 5 9 47.869 49.943 4.272 365.250 o
2 5 10 17.329 12.030 5.144 343.500 o
2 5 11 448.679 418.372 18.336 23.944 o
2 5 12 13.938 10.009 5.410 319.324 o
2 5 13 1288.410 1311.100 24.383 11.784 o
2 5 14 118.242 119.108 7.494 127.636 o
2 5 15 2214.230 2188.320 33.238 6.449 o
2 5 16 109.621 111.386 6.544 157.296 o
2 5 17 1670.850 1645.480 27.825 9.054 o
2 5 18 107.493 114.480 7.895 120.860 o
2 5 19 1290.620 1285.850 23.982 12.076 o
2 5 20 425.179 469.268 17.059 26.788 o
2 5 21 353.598 342.821 11.951 47.787 o
2 5 22 768.984 785.638 21.721 16.151 o
2 5 23 42.602 46.641 8.200 133.651 o
2 5 24 976.995 967.621 21.375 15.494 o
2 5 25 492.919 467.710 15.476 30.176 o
2 5 26 190.256 188.498 11.486 59.886 o
2 5 27 116.092 125.647 12.079 59.862 o
2 5 28 87.589 58.401 11.034 73.986 o
2 5 29 344.399 339.904 16.197 30.698 o
2 5 30 52.824 73.495 12.201 63.128 o
2 5 31 610.607 619.364 21.961 16.755 o
2 5 32 3.043 15.443 14.447 48.234 o
2 5 33 186.866 212.548 22.828 18.113 o
2 5 34 363.157 364.614 20.545 20.513 o
2 5 35 83.348 88.880 13.089 53.908 o
2 6 2 446.333 451.649 11.903 43.937 o
2 6 3 61.162 62.586 6.154 202.984 o
2 6 4 5.474 11.179 5.502 319.607 o
2 6 5 585.006 599.253 14.811 30.064 o
2 6 6 141.022 139.581 7.805 114.508 o
2 6 7 100.948 99.467 7.203 141.598 o
2 6 8 1.214 8.196 6.865 211.975 o
2 6 9 517.139 525.711 14.334 32.799 o
2 6 10 106.441 102.983 7.627 128.586 o
2 6 11 391.116 415.721 13.043 40.658 o
2 6 12 55.543 67.002 7.201 159.683 o
2 6 13 0.536 -8.775 6.409 246.304 o
2 6 14 371.594 385.329 14.517 35.531 o
2 6 15 118.722 130.538 10.675 73.433 o
2 6 16 284.717 301.199 12.887 45.375 o
2 6 17 364.645 387.182 18.150 25.142 o
2 6 18 33.365 48.340 9.221 109.539 o
2 6 19 2.546 -6.665 8.476 140.429 o
2 6 20 5.217 12.067 9.586 108.572 o
2 6 21 1037.030 1093.840 29.018 9.592 o
2 6 22 43.533 38.639 10.467 86.072 o
2 6 23 324.900 334.035 27.353 12.466 o
2 6 24 0.784 -14.158 10.094 99.373 o
2 6 25 7.548 -3.507 10.389 93.059 o
2 6 26 72.352 54.191 11.681 67.823 o
2 6 27 383.821 365.886 17.245 27.227 o
2 6 28 25.273 39.616 11.829 69.509 o
2 6 29 4.902 5.120 11.690 73.649 o
2 6 30 194.666 201.543 15.402 36.725 o
2 7 2 1.728 7.905 7.768 165.925 o
2 7 3 233.603 245.372 11.538 56.326 o
2 7 4 49.262 63.522 9.293 104.569 o
2 7 5 77.826 87.748 13.721 49.642 o
2 7 6 48.983 46.948 11.906 67.028 o
2 7 7 650.960 663.913 19.250 20.200 o
2 7 8 15.441 34.905 8.447 134.008 o
2 7 9 344.399 359.704 14.128 37.712 o
2 7 10 1.024 -9.676 8.123 153.298 o
2 7 11 54.769 57.193 8.993 110.457 o
2 7 12 3.293 2.743 8.515 138.620 o
2 7 13 1087.110 1096.280 26.156 11.188 o
2 7 14 1.536 12.590 8.855 127.600 o
2 7 15 162.838 185.515 14.665 40.776 o
2 7 16 1.042 -8.239 8.864 128.787 o
2 7 17 173.633 176.822 15.687 36.143 o
2 7 18 1.325 19.569 9.826 103.420 o
2 7 19 17.782 20.826 10.349 91.490 o
2 7 20 1.198 7.638 10.421 92.769 o
2 7 21 104.245 107.393 12.216 59.666 o
2 7 22 33.428 28.556 11.080 78.576 o
2 8 2 3.445 20.190 8.990 122.724 o
2 8 3 10.793 11.211 8.988 122.231 o
2 8 4 38.249 40.763 10.236 90.147 o
2 8 5 66.417 55.573 27.273 13.405 o
3 0 3 7908.020 7717.550 95.797 0.908 o
3 0 5 83.669 85.055 3.509 351.957 o
3 0 7 222.883 236.284 5.271 139.667 o
3 0 9 1862.710 1893.600 24.431 10.250 o
3 0 11 63.792 62.771 3.478 413.337 o
3 0 13 4.362 4.253 2.851 1129.190 o
3 0 15 1732.400 1742.080 22.605 11.618 o
3 0 17 3484.110 3508.200 44.200 3.717 o
3 0 19 759.183 764.794 12.605 32.503 o
3 0 21 5043.080 5083.530 57.751 2.246 o
3 0 23 51.618 47.571 4.406 346.480 o
3 0 25 107.462 111.457 5.862 181.989 o
3 0 27 4885.950 4803.230 72.428 1.591 o
3 0 29 16.524 9.310 6.330 236.664 o
3 0 31 3278.560 3222.650 51.132 3.043 o
3 0 33 3246.040 3203.150 55.239 2.695 o
3 0 35 118.719 98.648 10.270 79.531 o
3 0 37 723.310 728.882 31.877 8.725 o
3 0 39 16.123 -2.248 15.510 41.768 o
3 0 41 124.230 121.235 24.766 15.898 o
3 0 43 441.429 460.223 36.328 7.195 o
3 1 3 870.060 869.873 9.580 37.915 o
3 1 4 788.315 799.522 8.140 44.924 o
3 1 5 3821.480 3823.210 32.951 5.222 o
3 1 6 1280.620 1290.970 12.032 24.852 o
3 1 7 14181.100 14219.700 121.315 0.534 o
3 1 8 106.795 108.869 2.907 343.261 o
3 1 9 3387.410 3390.810 29.733 6.213 o
3 1 10 3028.720 2997.210 25.326 7.804 o
3 1 11 3782.970 3815.940 32.494 5.323 o
3 1 12 3343.590 3392.810 29.979 6.184 o
3 1 13 5707.550 5743.110 48.120 2.757 o
3 1 14 515.953 534.571 6.675 68.223 o
3 1 15 71.683 75.767 2.651 475.105 o
3 1 16 384.775 382.385 5.310 97.193 o
3 1 17 2499.900 2483.180 21.009 10.397 o
3 1 18 434.164 432.888 5.939 83.500 o
3 1 19 490.701 491.793 6.697 71.102 o
3 1 20 325.147 337.821 5.825 102.312 o
3 1 21 242.276 238.967 5.330 133.465 o
3 1 22 27.579 35.386 3.086 657.121 o
3 1 23 7421.500 7351.430 63.804 1.711 o
3 1 24 234.628 240.079 5.673 128.672 o
3 1 25 921.689 905.819 11.745 31.362 o
3 1 26 0.672 7.011 3.724 703.188 o
3 1 27 478.939 488.653 9.846 52.559 o
3 1 28 136.657 133.820 6.346 151.466 o
3 1 29 2417.120 2330.980 42.338 4.404 o
3 1 30 413.035 423.977 11.724 46.047 o
3 1 31 1473.790 1489.580 24.317 11.306 o
3 1 32 77.191 92.468 7.700 134.391 o
3 1 33 283.933 304.672 10.943 57.204 o
3 1 34 253.062 254.085 10.791 60.904 o
3 1 35 597.089 604.447 18.045 22.756 o
3 1 36 7.327 2.123 10.235 95.748 o
3 1 37 108.287 102.639 11.160 69.699 o
3 1 38 37.861 59.519 10.565 84.160 o
3 1 39 1763.680 1707.180 34.339 6.570 o
3 1 40 1.775 19.587 13.185 57.798 o
3 1 41 964.071 933.258 42.444 5.082 o
3 1 42 232.077 238.780 19.398 23.993 o
3 1 43 34.904 30.633 15.209 42.613 o
3 1 44 64.186 26.281 15.285 41.584 o
3 2 3 12884.900 12698.300 103.210 0.705 o
3 2 4 3240.050 3162.950 27.089 7.045 o
3 2 5 5963.880 5925.630 53.212 2.380 o
3 2 6 193.349 202.928 4.257 178.453 o
3 2 7 5.040 5.928 2.052 1929.290 o
3 2 8 2.496 -0.168 2.253 1876.140 o
3 2 9 608.293 621.086 8.456 52.266 o
3 2 10 1050.650 1047.340 11.730 28.894 o
3 2 11 3193.660 3185.040 30.204 6.290 o
3 2 12 8.093 11.533 2.345 1387.220 o
3 2 13 801.935 814.325 9.753 39.378 o
3 2 14 832.880 827.041 9.826 38.398 o
3 2 15 1801.450 1811.450 18.265 14.268 o
3 2 16 19.761 21.663 2.701 898.383 o
3 2 17 1404.200 1381.300 14.792 20.028 o
3 2 18 53.289 56.744 3.177 488.596 o
3 2 19 1649.570 1648.630 18.354 14.922 o
3 2 20 20.003 27.037 3.571 591.972 o
3 2 21 1245.850 1235.110 20.610 14.930 o
3 2 22 2573.330 2494.410 26.882 7.991 o
3 2 23 193.480 198.139 5.991 136.470 o
3 2 24 231.557 237.416 7.649 96.975 o
3 2 25 78.164 77.596 5.391 228.602 o
3 2 26 59.880 72.062 6.217 198.084 o
3 2 27 2637.100 2553.940 39.744 4.736 o
3 2 28 321.689 331.370 10.122 60.800 o
3 2 29 55.451 60.049 6.667 182.292 o
3 2 30 18.174 16.371 6.292 235.561 o
3 2 31 267.357 274.860 10.231 64.185 o
3 2 32 225.555 224.877 10.666 64.089 o
3 2 33 389.715 399.434 14.123 36.543 o
3 2 34 15.674 16.884 9.351 111.901 o
3 2 35 50.548 67.038 10.347 85.876 o
3 2 36 1.209 -5.087 9.716 107.192 o
3 2 37 703.780 693.204 21.712 16.566 o
3 2 38 1050.760 1005.980 25.870 11.523 o
3 2 39 403.283 417.826 17.276 26.713 o
3 2 40 18.311 30.910 11.918 69.214 o
3 2 41 26.475 12.274 12.134 66.909 o
3 2 42 247.477 233.244 15.746 34.266 o
3 2 43 812.143 783.305 55.520 3.124 o
3 3 3 557.927 608.209 6.831 62.817 o
3 3 4 84.663 89.376 2.532 434.877 o
3 3 5 890.937 905.778 9.055 38.548 o
3 3 6 1492.880 1485.660 13.586 20.591 o
3 3 7 1570.680 1555.990 15.034 18.425 o
3 3 8 222.849 218.556 4.280 163.685 o
3 3 9 447.011 497.876 7.349 69.318 o
3 3 10 18.625 19.381 2.871 849.410 o
3 3 11 1336.690 1351.220 15.194 20.021 o
3 3 12 184.798 186.551 4.934 166.702 o
3 3 13 2997.260 2948.060 29.575 6.655 o
3 3 14 2740.720 2645.890 27.709 7.499 o
3 3 15 1.021 7.109 3.648 729.045 o
3 3 16 372.035 377.174 8.060 72.921 o
3 3 17 526.825 508.830 9.312 53.220 o
3 3 18 78.472 78.644 4.996 251.254 o
3 3 19 3168.090 3080.210 39.860 4.455 o
3 3 20 334.466 334.397 12.469 45.731 o
3 3 21 543.510 549.538 22.071 17.009 o
3 3 22 2.789 3.214 5.672 309.553 o
3 3 23 1599.950 1595.230 27.049 9.536 o
3 3 24 87.407 77.943 7.499 139.333 o
3 3 25 1459.220 1453.310 37.763 5.871 o
3 3 26 49.621 48.316 7.154 166.693 o
3 3 27 704.873 714.390 17.048 23.427 o
3 3 28 157.708 175.544 9.342 84.869 o
3 3 29 1803.880 1803.930 29.198 8.247 o
3 3 30 1333.740 1359.300 24.520 11.560 o
3 3 31 124.550 140.478 9.593 86.251 o
3 3 32 3.054 9.094 8.262 146.352 o
3 3 33 344.339 358.475 16.075 30.951 o
3 3 34 270.754 284.036 13.464 43.022 o
3 3 35 925.379 952.618 24.940 12.497 o
3 3 36 92.609 98.058 12.270 59.950 o
3 3 37 104.581 121.771 13.025 52.986 o
3 3 38 67.245 52.809 12.651 58.832 o
3 3 39 121.394 145.643 17.067 32.003 o
3 3 40 370.676 390.522 21.694 18.585 o
3 3 41 13.237 30.956 15.481 41.639 o
3 4 3 755.420 744.943 8.124 46.694 o
3 4 4 46.866 54.458 2.563 624.331 o
3 4 5 1051.710 1056.010 10.539 31.185 o
3 4 6 1619.440 1600.860 15.112 18.009 o
3 4 7 76.378 81.432 2.882 429.532 o
3 4 8 303.236 289.418 5.776 109.757 o
3 4 9 3396.080 3362.060 33.098 5.503 o
3 4 10 39.461 44.047 3.586 485.460 o
3 4 11 3589.150 3523.570 37.206 4.658 o
3 4 12 166.256 179.285 6.042 144.714 o
3 4 13 439.392 437.816 10.760 49.949 o
3 4 14 754.722 751.996 13.869 29.480 o
3 4 15 99.834 101.474 6.211 173.987 o
3 4 16 1415.390 1410.540 23.959 11.717 o
3 4 17 1039.670 1015.770 19.279 17.442 o
3 4 18 28.995 20.643 6.292 226.647 o
3 4 19 1141.110 1122.740 20.857 15.213 o
3 4 20 370.148 384.232 11.924 46.828 o
3 4 21 476.428 463.801 14.068 34.736 o
3 4 22 1516.650 1494.060 26.493 10.000 o
3 4 23 1.221 -0.319 6.802 218.281 o
3 4 24 3.165 -3.074 7.109 198.903 o
3 4 25 292.405 276.199 10.892 57.822 o
3 4 26 1791.500 1776.370 31.082 7.571 o
3 4 27 670.630 685.847 18.039 21.997 o
3 4 28 68.694 57.464 9.228 103.553 o
3 4 29 18.593 12.896 8.729 127.553 o
3 4 30 55.161 56.857 9.592 98.479 o
3 4 31 12.390 22.234 9.256 114.215 o
3 4 32 736.396 720.546 26.448 11.977 o
3 4 33 299.507 305.504 14.025 39.551 o
3 4 34 79.342 75.942 10.984 74.544 o
3 4 35 0.879 10.320 10.279 95.211 o
3 4 36 257.670 266.336 17.521 28.281 o
3 4 37 135.925 135.207 15.115 39.732 o
3 4 38 790.917 764.615 37.897 6.360 o
3 5 3 1077.170 1087.790 14.294 23.900 o
3 5 4 326.962 341.580 7.363 84.571 o
3 5 5 232.135 226.934 8.067 91.754 o
3 5 6 2095.340 2078.360 30.292 7.462 o
3 5 7 1069.310 1041.490 21.159 15.285 o
3 5 8 37.836 42.953 5.150 295.882 o
3 5 9 702.947 689.709 15.734 26.148 o
3 5 10 265.014 270.371 10.819 59.733 o
3 5 11 609.717 594.870 14.725 30.017 o
3 5 12 1495.880 1507.130 27.351 9.582 o
3 5 13 1267.240 1200.920 23.263 12.734 o
3 5 14 23.327 30.474 8.821 122.349 o
3 5 15 0.731 3.574 6.696 224.402 o
3 5 16 1.918 12.382 7.039 200.289 o
3 5 17 830.376 825.633 19.511 18.507 o
3 5 18 492.085 493.447 17.505 25.062 o
3 5 19 542.362 518.534 24.669 14.174 o
3 5 20 203.431 201.503 10.711 65.545 o
3 5 21 74.630 98.111 11.656 66.677 o
3 5 22 392.643 395.709 14.193 36.265 o
3 5 23 98.828 118.931 10.107 82.501 o
3 5 24 449.957 423.493 14.981 32.481 o
3 5 25 24.598 11.134 9.511 107.375 o
3 5 26 202.050 196.755 11.637 57.969 o
3 5 27 7.135 -7.718 8.972 124.485 o
3 5 28 129.861 133.408 11.122 67.832 o
3 5 29 42.550 53.627 10.351 87.234 o
3 5 30 407.619 394.228 20.730 19.885 o
3 5 31 1.113 3.681 13.280 57.344 o
3 5 32 0.778 3.331 11.205 80.523 o
3 5 33 117.150 129.616 17.890 29.476 o
3 5 34 233.574 246.577 21.123 20.555 o
3 6 3 355.432 361.481 12.166 46.331 o
3 6 4 182.647 185.045 10.110 73.288 o
3 6 5 20.968 30.942 7.083 184.571 o
3 6 6 266.231 266.867 10.804 59.873 o
3 6 7 61.184 61.418 7.823 138.474 o
3 6 8 610.017 606.527 19.893 19.588 o
3 6 9 272.819 284.177 12.483 48.166 o
3 6 10 1398.730 1418.100 26.975 9.968 o
3 6 11 151.383 157.805 12.553 53.984 o
3 6 12 299.977 332.567 15.899 32.257 o
3 6 13 81.306 79.981 12.850 56.007 o
3 6 14 577.001 560.209 16.534 26.163 o
3 6 15 15.955 29.955 8.137 144.306 o
3 6 16 672.302 689.703 23.245 14.989 o
3 6 17 136.841 140.295 10.263 76.542 o
3 6 18 18.235 24.351 8.836 123.533 o
3 6 19 196.827 189.440 18.944 25.521 o
3 6 20 592.046 627.542 23.813 14.738 o
3 6 21 246.432 238.929 20.807 21.071 o
3 6 22 425.757 485.957 18.513 23.500 o
3 6 23 5.774 -1.577 10.551 90.426 o
3 6 24 86.724 76.408 11.376 69.551 o
3 6 25 3.469 2.168 10.490 91.618 o
3 6 26 143.902 133.831 12.777 53.106 o
3 6 27 599.286 623.134 40.576 5.734 o
3 6 28 7.447 5.691 11.872 71.230 o
3 6 29 331.801 283.094 39.598 6.217 o
3 7 3 65.486 62.029 11.919 65.537 o
3 7 4 70.493 65.654 8.514 117.882 o
3 7 5 48.270 43.310 8.116 135.152 o
3 7 6 171.205 173.306 12.694 51.992 o
3 7 7 213.955 229.794 11.978 54.301 o
3 7 8 76.549 65.075 9.568 95.812 o
3 7 9 121.792 121.786 10.561 74.841 o
3 7 10 42.653 52.835 9.598 100.221 o
3 7 11 66.291 71.463 10.312 84.701 o
3 7 12 168.942 149.255 11.522 61.549 o
3 7 13 1.479 2.744 11.517 76.200 o
3 7 14 249.118 262.822 13.765 42.319 o
3 7 15 3.878 -0.916 9.534 110.886 o
3 7 16 2.975 -7.407 9.496 111.911 o
3 7 17 437.436 412.439 19.610 21.577 o
3 7 18 499.857 492.776 32.358 8.844 o
3 7 19 4.567 1.244 10.050 99.686 o
3 7 20 44.884 43.916 11.190 75.672 o
4 0 4 3966.320 3953.640 46.246 3.346 o
4 0 6 13713.600 13481.200 151.564 0.375 o
4 0 8 18563.600 18648.700 208.890 0.203 o
4 0 10 14752.700 14950.500 168.167 0.309 o
4 0 12 194.731 218.831 6.395 125.441 o
4 0 14 10409.000 10184.300 126.045 0.542 o
4 0 16 13967.900 14134.500 167.511 0.314 o
4 0 18 236.908 237.375 6.997 105.943 o
4 0 20 788.216 787.488 13.603 29.501 o
4 0 22 1893.710 1904.750 27.124 8.945 o
4 0 24 1380.820 1372.770 22.738 12.664 o
4 0 26 2867.080 2831.050 42.682 4.154 o
4 0 28 17.318 19.071 7.425 172.892 o
4 0 30 146.249 163.586 10.584 71.438 o
4 0 32 1408.870 1420.140 32.883 7.387 o
4 0 34 205.295 202.645 18.595 26.257 o
4 0 36 401.451 474.272 37.451 6.816 o
4 0 38 20.892 6.611 56.007 3.228 o
4 0 40 151.257 155.567 25.928 14.432 o
4 0 42 885.245 807.412 51.623 3.571 o
4 1 4 2167.580 2112.430 17.914 13.077 o
4 1 5 3184.450 3170.000 26.019 7.380 o
4 1 6 9537.090 9461.420 72.505 1.301 o
4 1 7 4594.820 4421.230 36.507 4.273 o
4 1 8 6168.000 6179.990 52.983 2.359 o
4 1 9 3925.940 3867.570 33.172 5.127 o
4 1 10 10.482 14.027 2.105 1510.160 o
4 1 11 29.175 35.428 2.463 832.411 o
4 1 12 3569.180 3595.600 30.514 5.875 o
4 1 13 1475.450 1468.680 14.777 19.408 o
4 1 14 1001.120 999.570 10.673 31.995 o
4 1 15 667.974 654.364 8.144 50.891 o
4 1 16 831.285 826.082 9.372 39.752 o
4 1 17 41.590 41.626 3.003 590.839 o
4 1 18 5795.050 5753.080 51.328 2.526 o
4 1 19 458.154 446.234 7.191 71.405 o
4 1 20 280.000 279.894 5.833 113.514 o
4 1 21 18.416 16.197 3.318 700.620 o
4 1 22 800.319 785.969 10.551 37.345 o
4 1 23 361.510 362.702 6.882 85.159 o
4 1 24 2201.870 2189.630 23.694 9.873 o
4 1 25 31.490 37.158 4.302 404.925 o
4 1 26 4.187 3.720 4.519 477.957 o
4 1 27 8.981 6.332 4.959 387.219 o
4 1 28 1536.670 1453.490 23.838 11.519 o
4 1 29 51.537 42.542 7.219 164.518 o
4 1 30 634.594 654.852 18.220 22.021 o
4 1 31 82.227 103.584 9.850 88.499 o
4 1 32 26.693 27.825 8.922 119.398 o
4 1 33 458.291 478.713 16.228 28.487 o
4 1 34 769.339 772.924 20.776 17.280 o
4 1 35 33.443 44.146 9.941 95.564 o
4 1 36 349.471 353.607 15.231 33.627 o
4 1 37 147.139 143.199 12.112 57.803 o
4 1 38 93.137 83.354 11.812 64.501 o
4 1 39 28.235 19.111 13.588 53.464 o
4 1 40 77.507 88.528 15.308 40.502 o
4 1 41 136.422 137.845 18.767 26.737 o
4 1 42 226.683 218.900 20.238 22.339 o
4 1 43 6.499 13.284 24.351 17.044 o
4 2 4 3934.650 3895.600 37.219 4.473 o
4 2 5 1829.750 1806.820 19.274 13.477 o
4 2 6 2441.870 2404.820 25.730 8.586 o
4 2 7 267.634 261.458 5.840 117.178 o
4 2 8 5524.550 5548.600 57.575 2.192 o
4 2 9 88.418 95.709 3.641 326.334 o
4 2 10 5582.520 5558.700 52.390 2.493 o
4 2 11 135.358 133.735 3.855 245.255 o
4 2 12 3.781 5.493 2.652 1285.900 o
4 2 13 70.072 71.813 3.380 401.220 o
4 2 14 613.446 626.018 9.033 49.429 o
4 2 15 1542.420 1467.080 16.520 17.284 o
4 2 16 4957.090 4927.020 52.257 2.613 o
4 2 17 964.275 974.804 13.400 26.989 o
4 2 18 550.205 557.188 9.161 52.218 o
4 2 19 429.274 410.724 8.034 68.252 o
4 2 20 3292.320 3206.990 33.873 5.437 o
4 2 21 414.096 402.027 10.726 51.609 o
4 2 22 310.451 327.044 10.793 56.643 o
4 2 23 416.245 416.388 16.087 29.689 o
4 2 24 245.198 245.095 8.810 80.472 o
4 2 25 206.684 214.230 9.575 76.287 o
4 2 26 3377.070 3273.240 48.440 3.288 o
4 2 27 109.321 113.624 10.195 80.660 o
4 2 28 359.888 358.998 13.576 39.669 o
4 2 29 14.069 15.408 7.187 185.990 o
4 2 30 1068.940 1077.250 21.573 14.834 o
4 2 31 201.009 207.219 11.561 58.379 o
4 2 32 1656.240 1662.220 36.082 6.157 o
4 2 33 198.146 182.955 12.965 49.181 o
4 2 34 33.997 27.659 10.817 82.238 o
4 2 35 12.622 14.575 10.867 83.982 o
4 2 36 142.594 163.319 13.480 48.018 o
4 2 37 178.757 168.471 13.933 44.336 o
4 2 38 104.632 111.507 13.492 49.927 o
4 2 39 19.972 40.572 12.536 62.407 o
4 2 40 12.011 29.532 13.868 51.761 o
4 2 41 260.721 282.524 19.346 23.729 o
4 2 42 239.283 270.779 47.727 4.355 o
4 3 4 116.932 106.362 3.447 297.001 o
4 3 5 440.496 435.998 6.957 74.766 o
4 3 6 3716.420 3661.190 32.640 5.364 o
4 3 7 3529.510 3431.390 32.376 5.562 o
4 3 8 803.012 805.440 10.353 37.682 o
4 3 9 51.918 48.800 3.068 523.245 o
4 3 10 843.094 834.072 10.618 35.934 o
4 3 11 251.372 249.491 6.348 112.945 o
4 3 12 4907.710 4831.570 46.409 3.085 o
4 3 13 2449.880 2431.350 25.921 8.491 o
4 3 14 2689.450 2620.550 29.046 7.151 o
4 3 15 1.928 -0.864 3.657 743.994 o
4 3 16 692.796 674.162 13.345 32.106 o
4 3 17 1435.560 1406.910 20.000 14.612 o
4 3 18 119.574 126.678 7.668 122.513 o
4 3 19 936.539 922.166 15.323 23.948 o
4 3 20 17.082 15.395 5.203 334.552 o
4 3 21 23.508 27.969 5.719 269.581 o
4 3 22 541.512 516.654 12.272 39.460 o
4 3 23 789.882 806.465 15.563 25.196 o
4 3 24 1621.170 1595.360 24.241 10.994 o
4 3 25 469.681 492.243 13.090 38.070 o
4 3 26 16.301 13.848 6.913 199.437 o
4 3 27 1.242 -1.793 9.215 119.121 o
4 3 28 141.746 146.360 10.609 72.045 o
4 3 29 461.926 450.630 15.515 30.550 o
4 3 30 57.100 61.438 9.891 92.745 o
4 3 31 4.192 5.083 9.036 122.817 o
4 3 32 123.694 118.733 11.356 66.287 o
4 3 33 128.913 143.452 17.134 31.692 o
4 3 34 777.408 778.914 27.369 11.193 o
4 3 35 50.777 42.326 13.928 49.840 o
4 3 36 8.992 -7.345 13.004 59.520 o
4 3 37 9.044 9.474 13.780 52.878 o
4 3 38 150.693 174.864 17.336 30.554 o
4 3 39 2.235 4.457 14.729 46.593 o
4 3 40 609.949 554.273 44.015 4.931 o
4 4 4 455.816 455.977 7.754 67.252 o
4 4 5 2022.010 1984.040 21.747 11.319 o
4 4 6 36.662 37.087 3.886 454.550 o
4 4 7 123.670 128.162 4.996 204.670 o
4 4 8 691.850 693.729 11.483 37.445 o
4 4 9 773.701 759.487 13.459 30.189 o
4 4 10 1423.930 1400.810 21.323 13.582 o
4 4 11 2819.640 2750.600 40.967 4.440 o
4 4 12 803.995 794.497 16.474 23.430 o
4 4 13 666.495 672.851 15.205 27.761 o
4 4 14 144.982 167.979 8.320 102.165 o
4 4 15 1691.930 1702.140 28.455 8.721 o
4 4 16 1333.590 1364.190 24.523 11.553 o
4 4 17 390.587 379.799 12.711 42.538 o
4 4 18 41.470 51.049 7.571 153.443 o
4 4 19 138.123 145.806 9.306 88.727 o
4 4 20 1059.600 1067.610 21.375 15.066 o
4 4 21 1067.400 1062.240 21.525 14.907 o
4 4 22 188.297 165.763 9.859 76.356 o
4 4 23 66.415 75.260 8.525 117.506 o
4 4 24 106.069 107.208 9.347 93.644 o
4 4 25 8.749 10.567 8.189 147.136 o
4 4 26 438.398 431.474 14.522 34.073 o
4 4 27 195.881 203.347 11.486 59.283 o
4 4 28 1.242 3.832 8.766 131.190 o
4 4 29 5.575 6.027 9.019 122.901 o
4 4 30 245.800 231.959 12.766 48.148 o
4 4 31 15.690 19.626 9.720 103.640 o
4 4 32 615.502 617.031 23.799 14.699 o
4 4 33 280.180 301.706 14.450 38.168 o
4 4 34 15.675 18.718 10.767 85.035 o
4 4 35 23.166 6.931 11.669 72.584 o
4 4 36 470.489 467.845 22.491 16.914 o
4 4 37 6.960 27.732 20.918 23.021 o
4 5 4 387.876 405.336 12.262 44.374 o
4 5 5 62.423 58.683 9.898 92.179 o
4 5 6 10.818 14.147 6.138 253.380 o
4 5 7 2084.480 2086.140 33.215 6.570 o
4 5 8 28.892 37.758 6.696 198.507 o
4 5 9 11.952 14.638 6.551 223.117 o
4 5 10 131.090 146.171 9.118 92.260 o
4 5 11 383.565 404.400 12.258 44.521 o
4 5 12 150.369 178.659 9.198 87.379 o
4 5 13 494.723 516.118 15.918 28.691 o
4 5 14 128.587 144.391 8.948 95.313 o
4 5 15 29.949 34.359 7.764 152.603 o
4 5 16 46.209 47.906 8.098 135.642 o
4 5 17 963.259 978.056 21.299 15.599 o
4 5 18 17.619 19.601 8.157 144.577 o
4 5 19 449.771 446.862 14.360 34.315 o
4 5 20 4.741 8.894 8.095 151.883 o
4 5 21 12.362 16.084 8.554 133.649 o
4 5 22 110.466 125.480 10.199 80.016 o
4 5 23 1737.850 1709.290 31.352 7.548 o
4 5 24 120.624 132.737 11.412 65.514 o
4 5 25 562.014 588.381 18.558 22.116 o
4 5 26 13.767 23.131 10.210 94.252 o
4 5 27 4.932 5.322 10.192 96.651 o
4 5 28 873.364 889.317 24.384 13.130 o
4 5 29 96.422 96.204 11.407 68.017 o
4 5 30 158.807 177.391 15.197 38.482 o
4 5 31 125.652 133.975 12.444 56.286 o
4 5 32 18.166 9.932 11.217 78.662 o
4 5 33 526.226 431.247 43.731 5.040 o
4 6 4 293.713 300.161 11.322 54.314 o
4 6 5 38.217 36.774 7.546 157.581 o
4 6 6 0.229 4.755 7.146 197.158 o
4 6 7 2.030 -1.639 7.276 190.477 o
4 6 8 437.078 440.230 13.978 35.893 o
4 6 9 275.979 290.134 19.604 23.050 o
4 6 10 65.774 66.456 9.239 103.121 o
4 6 11 339.672 332.053 18.126 25.643 o
4 6 12 3.245 12.232 7.871 160.455 o
4 6 13 339.298 333.331 14.720 35.762 o
4 6 14 5.537 0.424 8.263 146.848 o
4 6 15 219.383 229.783 11.611 56.717 o
4 6 16 72.506 72.143 9.476 97.491 o
4 6 17 63.403 60.013 10.032 89.828 o
4 6 18 515.170 508.177 16.126 27.987 o
4 6 19 30.201 25.299 9.083 115.054 o
4 6 20 50.298 47.252 9.895 94.243 o
4 6 21 300.994 294.405 13.686 41.145 o
4 6 22 3.114 7.617 9.685 107.026 o
4 6 23 13.903 25.878 14.082 50.227 o
4 6 24 199.861 205.013 18.714 25.995 o
4 6 25 136.887 138.671 13.307 49.668 o
4 6 26 28.947 45.513 12.270 64.437 o
4 6 27 790.599 794.662 31.000 9.047 o
4 7 4 49.708 64.053 9.328 103.766 o
4 7 5 696.849 699.227 18.916 20.364 o
4 7 6 72.892 106.579 9.977 87.355 o
4 7 7 274.354 299.964 12.828 45.987 o
4 7 8 63.422 69.885 9.684 95.060 o
4 7 9 4.013 -8.788 8.778 130.653 o
4 7 10 38.380 43.827 9.400 105.340 o
4 7 11 251.274 247.255 18.822 25.117 o
4 7 12 16.427 20.669 9.904 99.786 o
4 7 13 476.744 487.942 18.215 23.717 o
4 7 14 207.895 236.563 13.488 45.099 o
4 7 15 3.140 5.429 10.337 94.186 o
4 7 16 4.264 -16.573 10.906 84.818 o
4 7 17 698.685 700.542 40.521 5.687 o
4 7 18 69.880 57.026 11.446 70.456 o
5 0 5 35.745 41.855 3.135 588.628 o
5 0 7 141.747 151.874 5.009 189.132 o
5 0 9 4635.180 4615.800 54.334 2.524 o
5 0 11 725.813 700.417 11.755 35.927 o
5 0 13 1813.250 1812.600 25.031 10.084 o
5 0 15 61.992 81.893 4.894 271.114 o
5 0 17 355.199 367.919 9.933 59.683 o
5 0 19 2128.860 2115.690 30.930 7.213 o
5 0 21 1051.240 1043.680 18.072 18.783 o
5 0 23 4.591 7.934 5.310 345.768 o
5 0 25 939.132 929.638 20.337 16.810 o
5 0 27 1218.600 1196.210 25.003 11.615 o
5 0 29 638.792 673.073 21.075 17.648 o
5 0 31 687.650 708.018 36.328 6.947 o
5 0 33 716.959 737.926 46.753 4.348 o
5 0 35 407.443 426.981 33.117 8.598 o
5 0 37 1986.500 1861.440 68.833 1.970 o
5 0 39 35.942 36.313 22.403 19.915 o
5 0 41 176.396 188.877 28.927 11.619 o
5 1 5 4587.150 4588.860 38.009 4.058 o
5 1 6 3.311 -1.231 1.907 2491.250 o
5 1 7 3675.920 3691.230 29.836 5.927 o
5 1 8 290.794 285.226 4.764 127.093 o
5 1 9 746.276 748.908 8.478 45.665 o
5 1 10 152.807 161.103 4.218 209.629 o
5 1 11 3439.860 3417.020 29.387 6.250 o
5 1 12 545.905 544.202 7.152 63.398 o
5 1 13 4121.560 4140.830 35.222 4.663 o
5 1 14 120.819 132.050 3.991 251.070 o
5 1 15 534.795 526.055 7.541 62.241 o
5 1 16 27.327 31.443 3.289 616.942 o
5 1 17 7391.110 7148.930 77.037 1.306 o
5 1 18 29.414 28.550 3.733 516.283 o
5 1 19 74.071 76.752 4.286 306.661 o
5 1 20 43.925 46.074 3.871 427.288 o
5 1 21 61.697 64.445 4.494 312.348 o
5 1 22 15.193 16.583 4.243 481.289 o
5 1 23 3025.970 2971.080 33.324 5.742 o
5 1 24 372.180 359.337 13.758 38.665 o
5 1 25 5.643 1.325 5.429 334.563 o
5 1 26 2.388 8.352 6.863 211.342 o
5 1 27 1178.630 1189.310 26.124 10.972 o
5 1 28 107.154 108.364 8.679 105.130 o
5 1 29 1005.480 1006.840 25.973 11.536 o
5 1 30 1.370 7.519 8.874 127.613 o
5 1 31 40.636 37.435 10.300 89.049 o
5 1 32 23.530 46.344 10.333 89.810 o
5 1 33 1998.240 2081.690 40.546 4.896 o
5 1 34 385.632 408.640 16.994 27.636 o
5 1 35 314.975 343.935 16.553 29.971 o
5 1 36 203.126 217.744 14.496 40.370 o
5 1 37 134.673 130.063 19.618 24.660 o
5 1 38 2.266 23.623 16.659 36.283 o
5 1 39 451.426 466.200 29.232 10.723 o
5 1 40 29.387 29.327 24.999 16.070 o
5 1 41 182.310 175.312 28.213 12.191 o
5 2 5 1245.910 1226.620 14.383 22.016 o
5 2 6 629.956 618.264 9.154 48.498 o
5 2 7 5483.080 5434.910 51.789 2.551 o
5 2 8 15.559 18.034 3.482 661.322 o
5 2 9 6331.420 6250.120 59.198 2.014 o
5 2 10 2643.310 2585.310 27.487 7.682 o
5 2 11 273.040 270.661 6.481 105.882 o
5 2 12 543.798 542.566 9.177 52.644 o
5 2 13 390.699 400.145 7.704 73.754 o
5 2 14 49.303 57.443 4.030 383.654 o
5 2 15 1918.040 1918.170 21.141 11.939 o
5 2 16 1143.810 1127.250 14.351 23.145 o
5 2 17 273.102 274.235 8.001 85.912 o
5 2 18 902.878 862.106 13.071 28.923 o
5 2 19 996.885 969.543 22.073 14.745 o
5 2 20 13.100 11.515 4.626 424.844 o
5 2 21 572.170 569.971 12.120 38.843 o
5 2 22 17.273 18.849 5.646 286.678 o
5 2 23 262.167 261.799 9.556 70.880 o
5 2 24 13.503 4.532 6.012 265.344 o
5 2 25 929.304 908.389 22.843 14.310 o
5 2 26 445.309 470.151 13.556 37.006 o
5 2 27 148.052 153.939 8.826 94.409 o
5 2 28 20.270 23.363 7.479 168.637 o
5 2 29 26.648 6.768 7.608 164.033 o
5 2 30 31.866 41.262 9.447 105.486 o
5 2 31 612.929 637.248 23.953 14.523 o
5 2 32 104.060 120.733 12.916 53.821 o
5 2 33 814.202 789.920 29.766 9.669 o
5 2 34 69.702 85.134 12.763 57.083 o
5 2 35 186.654 171.244 14.217 42.617 o
5 2 36 3.895 3.193 12.080 69.119 o
5 2 37 53.471 52.049 12.972 56.731 o
5 2 38 4.907 0.086 12.538 64.210 o
5 2 39 18.070 24.749 13.095 57.769 o
5 2 40 15.732 20.536 13.306 56.171 o
5 3 5 1085.770 1086.530 13.078 25.862 o
5 3 6 1163.080 1141.480 13.583 24.121 o
5 3 7 2371.760 2321.900 24.255 9.302 o
5 3 8 372.558 369.591 7.371 79.234 o
5 3 9 369.372 367.196 8.350 71.009 o
5 3 10 428.393 414.909 8.115 67.580 o
5 3 11 442.318 438.421 9.728 55.623 o
5 3 12 261.153 273.561 7.703 90.762 o
5 3 13 1337.320 1331.470 28.610 9.277 o
5 3 14 385.624 385.602 13.149 40.652 o
5 3 15 1284.280 1286.300 21.636 13.858 o
5 3 16 250.039 253.426 9.400 73.508 o
5 3 17 545.211 544.022 14.000 33.275 o
5 3 18 1694.490 1712.540 28.531 8.680 o
5 3 19 834.456 840.378 19.171 18.906 o
5 3 20 22.556 19.419 7.358 173.696 o
5 3 21 519.591 540.848 16.095 27.846 o
5 3 22 234.271 259.725 10.892 60.882 o
5 3 23 1097.540 1124.080 22.285 14.042 o
5 3 24 228.383 238.000 13.360 45.227 o
5 3 25 28.335 11.205 7.681 159.818 o
5 3 26 36.669 37.877 8.399 130.281 o
5 3 27 644.616 626.863 17.487 23.377 o
5 3 28 7.702 18.173 8.431 138.340 o
5 3 29 1271.810 1297.910 32.040 7.864 o
5 3 30 30.399 35.346 9.455 105.940 o
5 3 31 70.828 92.862 10.917 75.358 o
5 3 32 29.475 28.169 11.462 73.952 o
5 3 33 756.004 761.642 24.503 13.466 o
5 3 34 668.882 732.737 26.646 11.947 o
5 3 35 227.851 263.019 18.544 25.915 o
5 3 36 2.953 2.952 13.524 55.240 o
5 3 37 10.623 19.395 14.503 47.589 o
5 3 38 55.465 62.936 15.897 38.385 o
5 4 5 900.712 864.149 21.556 15.737 o
5 4 6 24.284 24.536 5.420 296.901 o
5 4 7 446.350 464.710 11.443 45.898 o
5 4 8 957.014 947.052 19.697 17.445 o
5 4 9 173.991 169.086 8.215 99.979 o
5 4 10 343.050 371.789 12.111 46.819 o
5 4 11 334.304 353.824 11.851 48.761 o
5 4 12 2.143 2.605 6.333 249.924 o
5 4 13 1091.310 1093.700 21.169 15.120 o
5 4 14 84.052 75.519 7.751 133.374 o
5 4 15 2031.020 1972.780 43.801 4.329 o
5 4 16 13.716 26.773 7.294 178.652 o
5 4 17 0.940 -2.701 7.246 192.598 o
5 4 18 377.036 403.342 13.227 40.314 o
5 4 19 126.274 136.105 10.630 73.218 o
5 4 20 448.846 458.048 14.328 34.348 o
5 4 21 215.873 216.312 12.517 50.878 o
5 4 22 22.741 30.265 8.682 126.186 o
5 4 23 32.826 37.790 8.670 123.735 o
5 4 24 11.463 5.829 9.104 119.589 o
5 4 25 469.829 481.893 25.759 13.376 o
5 4 26 1436.750 1449.190 30.083 8.433 o
5 4 27 99.240 101.391 10.941 72.765 o
5 4 28 72.880 88.819 11.257 71.358 o
5 4 29 65.712 58.058 10.849 77.930 o
5 4 30 405.519 397.455 18.269 24.503 o
5 4 31 191.578 189.202 12.796 50.357 o
5 4 32 334.077 292.560 14.627 36.557 o
5 4 33 1.124 8.582 10.706 87.894 o
5 4 34 1.529 -11.974 11.733 73.517 o
5 4 35 47.928 44.683 14.278 47.579 o
5 5 5 532.802 530.371 16.777 26.158 o
5 5 6 556.352 557.699 19.829 20.100 o
5 5 7 1292.860 1265.990 23.953 12.112 o
5 5 8 27.909 40.987 7.491 162.353 o
5 5 9 348.453 381.743 12.479 44.665 o
5 5 10 59.620 55.504 7.917 136.829 o
5 5 11 396.296 407.409 14.082 36.511 o
5 5 12 1342.200 1343.590 30.966 8.210 o
5 5 13 2406.500 2435.150 39.143 4.950 o
5 5 14 11.735 7.813 7.920 156.506 o
5 5 15 60.267 58.556 8.771 114.386 o
5 5 16 83.809 90.854 9.307 97.925 o
5 5 17 281.032 285.763 12.611 47.182 o
5 5 18 315.779 309.738 12.921 44.266 o
5 5 19 23.253 10.827 8.739 126.536 o
5 5 20 0.807 -5.045 8.695 133.869 o
5 5 21 77.354 76.593 10.265 84.133 o
5 5 22 252.882 248.960 18.416 26.070 o
5 5 23 1435.330 1434.600 32.011 7.677 o
5 5 24 122.734 143.207 11.827 61.316 o
5 5 25 73.790 89.897 11.146 72.528 o
5 5 26 3.744 3.514 10.118 98.308 o
5 5 27 21.045 3.113 10.602 87.864 o
5 5 28 329.548 320.711 14.928 35.261 o
5 5 29 5.565 -7.093 10.589 89.812 o
5 5 30 72.798 70.307 11.862 65.474 o
5 5 31 0.407 6.491 12.115 68.835 o
5 6 5 31.740 39.833 8.405 130.980 o
5 6 6 389.237 369.935 13.442 39.510 o
5 6 7 12.682 8.772 8.328 141.605 o
5 6 8 473.346 478.695 15.498 30.284 o
5 6 9 71.154 56.529 9.838 92.344 o
5 6 10 136.571 125.393 10.961 69.311 o
5 6 11 17.009 17.462 8.686 128.617 o
5 6 12 0.243 -0.350 8.635 135.868 o
5 6 13 140.359 152.812 14.082 44.714 o
5 6 14 1274.590 1249.780 26.672 10.442 o
5 6 15 2.103 5.775 9.240 117.805 o
5 6 16 175.005 199.422 12.050 55.928 o
5 6 17 71.130 77.024 10.672 79.060 o
5 6 18 19.610 22.955 9.946 98.431 o
5 6 19 149.911 163.256 12.144 57.005 o
5 6 20 837.879 863.459 31.477 8.727 o
5 6 21 67.642 73.156 11.098 74.106 o
5 6 22 114.903 96.365 11.562 65.390 o
5 6 23 77.346 73.554 11.578 68.041 o
5 6 24 89.599 64.904 11.548 67.888 o
5 6 25 3.226 5.275 15.877 40.088 o
5 7 5 126.575 111.515 10.726 72.970 o
5 7 6 168.051 147.816 11.305 63.542 o
5 7 7 56.625 31.623 9.788 96.295 o
5 7 8 7.852 2.255 9.499 110.888 o
5 7 9 1.247 -4.484 9.624 109.227 o
5 7 10 15.188 14.578 9.894 100.533 o
5 7 11 83.169 65.673 10.840 76.405 o
5 7 12 180.407 156.150 12.056 56.555 o
5 7 13 31.685 27.598 10.450 88.039 o
5 7 14 1.435 10.201 10.261 95.495 o
5 7 15 8.098 16.145 15.989 39.320 o
6 0 6 186.144 188.050 6.097 137.132 o
6 0 8 9661.500 9478.340 108.716 0.705 o
6 0 10 3294.490 3264.110 40.276 4.324 o
6 0 12 142.108 276.199 12.829 50.344 o
6 0 14 7764.290 7716.060 89.963 1.008 o
6 0 16 1555.280 1559.420 22.326 12.352 o
6 0 18 3658.390 3780.410 51.345 2.929 o
6 0 20 5621.740 5568.980 78.062 1.366 o
6 0 22 1068.810 1033.260 20.284 16.186 o
6 0 24 994.281 970.627 28.548 9.987 o
6 0 26 439.110 429.015 16.044 29.469 o
6 0 28 0.153 -6.901 16.087 39.163 o
6 0 30 1565.010 1578.700 79.870 1.512 o
6 0 32 374.491 368.182 40.909 5.801 o
6 0 34 17.182 23.377 29.221 11.818 o
6 0 36 211.345 275.649 41.883 5.631 o
6 0 38 25.409 42.857 34.091 8.675 o
6 0 40 158.288 163.636 39.935 6.232 o
6 1 6 2219.030 2241.040 20.175 11.534 o
6 1 7 4.323 4.179 2.273 1689.420 o
6 1 8 14.272 11.452 2.464 1168.110 o
6 1 9 156.587 158.602 3.810 223.189 o
6 1 10 1335.660 1326.920 12.793 23.184 o
6 1 11 780.541 785.954 8.871 42.939 o
6 1 12 6033.060 6074.020 53.185 2.367 o
6 1 13 1370.270 1379.240 15.447 19.459 o
6 1 14 143.849 151.563 5.457 173.156 o
6 1 15 2.435 4.771 3.591 749.459 o
6 1 16 766.279 771.749 10.658 37.820 o
6 1 17 1447.550 1395.100 17.794 16.584 o
6 1 18 1900.990 1871.930 22.557 11.201 o
6 1 19 131.098 141.194 6.036 161.329 o
6 1 20 5.444 2.000 4.604 459.995 o
6 1 21 6.190 14.120 5.128 361.654 o
6 1 22 1611.660 1570.100 22.304 12.233 o
6 1 23 8.074 9.006 5.822 285.266 o
6 1 24 429.561 444.080 14.249 35.035 o
6 1 25 21.558 21.298 7.674 160.668 o
6 1 26 40.033 41.701 7.574 155.208 o
6 1 27 66.058 75.530 8.348 121.764 o
6 1 28 1419.490 1399.870 25.804 10.594 o
6 1 29 44.404 60.377 10.510 84.329 o
6 1 30 85.939 92.907 10.551 78.799 o
6 1 31 30.048 39.539 10.569 85.747 o
6 1 32 710.828 731.386 24.697 13.443 o
6 1 33 0.706 -10.809 11.760 73.233 o
6 1 34 154.554 165.144 20.481 22.496 o
6 1 35 66.237 103.635 20.960 22.288 o
6 1 36 454.871 416.755 28.120 11.536 o
6 1 37 58.852 72.886 20.619 23.162 o
6 1 38 378.894 412.613 28.636 11.295 o
6 1 39 109.539 146.852 22.732 18.745 o
6 2 6 20.697 19.583 3.798 550.873 o
6 2 7 306.853 325.590 9.265 68.615 o
6 2 8 3201.130 3146.120 32.287 5.827 o
6 2 9 2335.400 2328.280 25.668 8.775 o
6 2 10 1974.270 1985.260 22.657 10.912 o
6 2 11 667.192 656.921 11.006 39.898 o
6 2 12 2088.040 2067.260 23.087 10.431 o
6 2 13 108.654 107.943 5.489 197.220 o
6 2 14 2525.190 2534.550 31.649 6.568 o
6 2 15 89.073 88.024 5.624 206.779 o
6 2 16 657.270 661.486 15.435 27.385 o
6 2 17 104.030 103.735 6.320 168.025 o
6 2 18 39.548 46.398 5.770 244.341 o
6 2 19 581.745 601.051 13.393 34.147 o
6 2 20 2715.640 2669.100 39.271 4.772 o
6 2 21 629.903 622.244 14.347 30.595 o
6 2 22 3.882 6.239 6.783 216.033 o
6 2 23 97.566 117.388 8.859 102.480 o
6 2 24 1174.580 1157.770 24.122 12.355 o
6 2 25 417.114 435.563 14.818 33.389 o
6 2 26 495.389 522.306 16.466 27.281 o
6 2 27 111.058 128.651 11.357 66.720 o
6 2 28 4.721 3.819 8.914 126.169 o
6 2 29 9.901 7.487 9.582 108.283 o
6 2 30 1249.030 1212.830 26.530 10.593 o
6 2 31 381.605 404.909 17.578 26.247 o
6 2 32 276.945 302.499 19.974 22.259 o
6 2 33 71.426 88.496 12.993 55.109 o
6 2 34 99.461 104.440 13.436 50.589 o
6 2 35 62.337 60.424 12.876 56.986 o
6 2 36 1378.760 1334.480 33.365 7.274 o
6 2 37 349.484 350.239 20.653 20.445 o
6 2 38 224.507 198.434 17.914 27.889 o
6 3 6 2926.910 2870.130 42.449 4.166 o
6 3 7 2092.610 2067.720 25.486 9.307 o
6 3 8 587.783 595.101 11.516 40.466 o
6 3 9 4.099 44.583 6.399 228.370 o
6 3 10 168.584 183.090 7.277 116.438 o
6 3 11 718.816 723.942 13.838 30.158 o
6 3 12 2370.860 2383.650 32.126 6.590 o
6 3 13 439.812 467.739 11.213 47.156 o
6 3 14 15.301 8.478 6.008 262.327 o
6 3 15 24.155 38.579 6.456 214.100 o
6 3 16 3061.290 3001.090 52.644 2.951 o
6 3 17 821.863 850.023 19.363 18.686 o
6 3 18 697.594 708.855 17.104 23.398 o
6 3 19 398.630 422.861 13.349 39.154 o
6 3 20 58.607 72.089 8.506 119.644 o
6 3 21 404.761 398.985 13.318 39.400 o
6 3 22 511.305 520.630 17.356 25.108 o
6 3 23 802.655 775.584 25.758 12.313 o
6 3 24 14.172 22.568 8.459 135.359 o
6 3 25 0.798 -0.941 8.522 139.355 o
6 3 26 145.255 134.499 14.320 43.524 o
6 3 27 130.721 152.824 12.793 53.128 o
6 3 28 527.855 542.313 21.327 18.067 o
6 3 29 480.803 486.787 26.612 12.603 o
6 3 30 1.773 -5.471 10.083 99.475 o
6 3 31 34.605 34.622 11.917 68.122 o
6 3 32 6.577 -3.086 11.791 72.456 o
6 3 33 174.613 196.690 21.130 21.016 o
6 3 34 371.636 332.254 20.122 21.299 o
6 3 35 139.721 141.900 21.203 21.242 o
6 3 36 52.393 51.730 15.974 38.194 o
6 4 6 138.499 142.749 7.801 114.756 o
6 4 7 41.472 33.577 6.348 211.640 o
6 4 8 606.503 594.876 15.332 28.514 o
6 4 9 1368.810 1352.110 24.402 11.576 o
6 4 10 417.903 438.213 13.234 39.069 o
6 4 11 137.415 143.431 9.173 90.883 o
6 4 12 844.696 830.610 18.852 19.317 o
6 4 13 499.049 513.340 14.742 31.911 o
6 4 14 392.124 415.609 21.412 18.848 o
6 4 15 1274.090 1293.320 24.724 11.602 o
6 4 16 5.758 10.601 8.008 154.559 o
6 4 17 162.508 169.378 10.310 73.081 o
6 4 18 273.921 286.957 13.770 41.450 o
6 4 19 923.873 917.174 21.102 16.047 o
6 4 20 393.740 414.437 19.466 22.113 o
6 4 21 240.440 219.908 11.786 54.803 o
6 4 22 17.864 13.981 9.149 116.568 o
6 4 23 0.450 8.388 9.124 120.860 o
6 4 24 409.636 419.692 18.782 23.317 o
6 4 25 521.693 499.255 21.886 17.433 o
6 4 26 485.024 462.334 16.829 26.802 o
6 4 27 733.427 712.516 20.478 17.934 o
6 4 28 2.709 24.141 10.609 88.530 o
6 4 29 80.478 91.993 11.714 65.924 o
6 4 30 218.379 220.228 15.186 37.025 o
6 4 31 119.747 135.735 12.791 53.868 o
6 4 32 6.227 5.890 11.530 75.567 o
6 4 33 119.763 116.138 14.481 43.510 o
6 5 6 140.016 154.107 9.764 81.896 o
6 5 7 1061.590 1043.010 22.917 13.704 o
6 5 8 400.351 404.328 13.627 38.198 o
6 5 9 78.380 80.230 12.085 62.746 o
6 5 10 6.705 3.380 7.980 156.467 o
6 5 11 594.683 607.605 22.875 15.765 o
6 5 12 165.145 156.794 10.389 72.486 o
6 5 13 348.076 371.706 17.752 26.285 o
6 5 14 206.254 226.484 11.794 55.985 o
6 5 15 101.226 125.653 10.378 78.472 o
6 5 16 46.088 43.940 9.417 103.901 o
6 5 17 597.360 565.086 23.211 15.453 o
6 5 18 17.817 8.782 9.309 113.176 o
6 5 19 69.098 65.847 10.454 82.661 o
6 5 20 96.986 116.084 15.433 39.219 o
6 5 21 64.583 60.894 10.889 77.387 o
6 5 22 50.338 54.819 10.684 81.553 o
6 5 23 655.096 635.652 19.528 19.828 o
6 5 24 72.738 67.687 11.373 70.744 o
6 5 25 1.639 4.293 10.612 89.601 o
6 5 26 15.176 9.103 10.888 83.686 o
6 5 27 239.123 242.786 14.393 39.823 o
6 5 28 119.493 130.513 12.910 53.108 o
6 5 29 476.637 292.208 48.701 4.130 o
6 6 6 23.720 15.530 9.190 114.448 o
6 6 7 63.568 66.780 9.776 93.645 o
6 6 8 461.197 458.368 15.805 29.701 o
6 6 9 161.547 155.318 12.414 54.653 o
6 6 10 32.512 8.055 9.962 97.446 o
6 6 11 12.813 7.549 9.514 109.371 o
6 6 12 149.463 176.729 12.284 55.671 o
6 6 13 116.751 103.461 11.104 69.742 o
6 6 14 314.743 296.473 14.715 36.523 o
6 6 15 125.997 121.750 11.673 63.073 o
6 6 16 6.902 11.330 9.982 100.085 o
6 6 17 1.960 -6.041 9.821 104.802 o
6 6 18 85.585 78.501 11.572 67.471 o
6 6 19 413.037 409.721 21.053 19.308 o
6 6 20 5.084 4.818 10.728 87.331 o
6 6 21 6.744 20.405 11.034 81.770 o
6 6 22 31.885 34.876 12.298 64.278 o
6 7 6 58.390 63.620 11.505 70.317 o
6 7 7 754.272 707.592 20.705 17.565 o
6 7 8 0.869 -27.092 9.942 102.424 o
6 7 9 33.361 7.992 10.803 83.362 o
6 7 10 12.750 33.259 16.469 36.848 o
7 0 7 1015.180 1027.240 18.517 18.440 o
7 0 9 2781.220 2813.350 35.419 5.456 o
7 0 11 19.701 23.392 5.236 321.711 o
7 0 13 4243.720 4284.490 54.726 2.558 o
7 0 15 932.662 908.571 15.783 23.244 o
7 0 17 43.013 49.021 8.279 131.030 o
7 0 19 1867.540 1887.010 34.023 6.540 o
7 0 21 99.247 111.173 9.516 91.482 o
7 0 23 418.169 404.598 33.889 8.237 o
7 0 25 177.842 161.168 15.948 35.167 o
7 0 27 558.184 582.907 34.354 7.837 o
7 0 29 1089.770 1064.870 47.523 4.090 o
7 0 31 109.873 116.883 35.065 8.098 o
7 0 33 22.462 16.558 32.143 9.772 o
7 0 35 583.555 538.539 50.649 3.784 o
7 0 37 495.469 504.448 53.571 3.414 o
7 1 7 14.179 17.983 3.324 720.345 o
7 1 8 245.228 231.212 6.288 116.571 o
7 1 9 1346.580 1341.880 15.976 19.073 o
7 1 10 38.347 41.833 4.389 375.518 o
7 1 11 2825.610 2831.760 30.412 6.596 o
7 1 12 246.972 251.529 6.790 106.590 o
7 1 13 92.842 80.238 5.106 233.341 o
7 1 14 372.150 356.730 9.280 63.823 o
7 1 15 1377.480 1388.650 18.648 16.045 o
7 1 16 66.169 77.441 5.687 220.152 o
7 1 17 2980.240 3041.360 37.389 4.942 o
7 1 18 70.638 71.972 6.244 191.560 o
7 1 19 15.630 18.221 5.665 287.013 o
7 1 20 0.134 4.448 5.675 311.769 o
7 1 21 1623.280 1660.280 26.813 9.577 o
7 1 22 10.329 8.035 6.882 205.893 o
7 1 23 781.160 761.339 17.183 22.474 o
7 1 24 92.478 83.489 9.159 99.939 o
7 1 25 145.967 158.658 13.116 50.292 o
7 1 26 7.852 13.561 8.319 142.530 o
7 1 27 422.644 428.093 16.384 28.738 o
7 1 28 52.139 62.489 10.477 84.014 o
7 1 29 274.239 293.342 17.375 28.367 o
7 1 30 95.498 85.264 18.483 28.178 o
7 1 31 328.856 307.274 23.565 16.376 o
7 1 32 122.835 106.547 20.522 22.818 o
7 1 33 691.526 711.775 34.963 7.439 o
7 1 34 1.644 3.945 18.927 28.256 o
7 1 35 44.119 46.376 20.397 23.859 o
7 1 36 11.809 24.274 31.205 10.376 o
7 1 37 140.510 144.383 22.650 18.739 o
7 2 7 97.813 96.905 5.770 193.389 o
7 2 8 9.128 17.482 4.830 395.088 o
7 2 9 960.723 962.863 15.641 23.072 o
7 2 10 180.450 198.372 8.168 98.040 o
7 2 11 606.960 602.894 12.361 37.017 o
7 2 12 573.991 573.540 13.066 35.534 o
7 2 13 3597.940 3623.320 45.297 3.552 o
7 2 14 13.958 19.760 5.787 276.962 o
7 2 15 184.314 186.029 8.249 97.075 o
7 2 16 298.607 312.370 11.591 52.178 o
7 2 17 101.797 104.340 7.536 131.772 o
7 2 18 837.635 882.174 17.552 21.116 o
7 2 19 1876.150 1903.130 30.040 7.814 o
7 2 20 470.170 471.953 16.771 27.037 o
7 2 21 509.617 519.952 13.846 34.488 o
7 2 22 24.642 27.464 7.849 152.172 o
7 2 23 20.935 19.674 7.942 151.085 o
7 2 24 16.474 14.498 8.146 145.931 o
7 2 25 344.947 348.815 13.150 41.978 o
7 2 26 23.107 13.320 9.273 112.776 o
7 2 27 1.500 -5.994 9.798 105.363 o
7 2 28 19.206 36.365 10.798 83.439 o
7 2 29 736.545 743.028 23.052 14.912 o
7 2 30 93.848 102.798 12.511 57.747 o
7 2 31 17.332 26.451 13.458 54.755 o
7 2 32 6.072 -25.880 13.050 59.240 o
7 2 33 67.463 77.667 17.240 32.580 o
7 2 34 3.610 11.941 15.954 39.626 o
7 2 35 331.218 311.807 23.628 16.282 o
7 2 36 171.637 146.507 28.782 11.778 o
7 3 7 789.111 799.722 15.291 25.770 o
7 3 8 30.313 20.622 5.712 267.298 o
7 3 9 986.514 972.838 19.391 17.628 o
7 3 10 487.854 490.763 11.971 42.136 o
7 3 11 1231.860 1245.780 22.143 13.638 o
7 3 12 1989.490 2011.930 28.687 8.156 o
7 3 13 190.550 199.153 8.691 89.228 o
7 3 14 139.014 145.743 8.891 94.910 o
7 3 15 722.152 758.420 19.276 19.530 o
7 3 16 82.332 92.623 8.058 124.013 o
7 3 17 184.790 201.516 9.733 76.675 o
7 3 18 279.014 269.223 10.605 60.732 o
7 3 19 9.929 14.880 8.137 148.033 o
7 3 20 85.269 105.974 9.609 91.814 o
7 3 21 741.135 745.765 20.179 18.218 o
7 3 22 607.092 634.764 17.723 23.178 o
7 3 23 183.953 195.279 11.430 60.481 o
7 3 24 53.012 50.026 9.637 98.346 o
7 3 25 17.611 32.426 9.569 105.605 o
7 3 26 95.631 82.777 10.456 79.665 o
7 3 27 451.892 462.644 16.120 28.930 o
7 3 28 317.495 322.627 15.947 31.931 o
7 3 29 328.417 321.721 15.834 32.154 o
7 3 30 17.558 -3.989 14.991 44.643 o
7 3 31 239.581 208.101 14.925 37.836 o
7 3 32 28.420 19.473 12.823 59.828 o
7 3 33 438.168 445.103 21.623 18.261 o
7 3 34 33.606 21.518 14.137 49.286 o
7 4 7 204.309 206.250 12.885 49.114 o
7 4 8 786.475 786.074 18.752 19.881 o
7 4 9 422.432 412.232 13.254 39.163 o
7 4 10 3.976 6.764 7.910 159.543 o
7 4 11 279.706 283.545 11.813 51.974 o
7 4 12 26.302 17.086 9.802 100.731 o
7 4 13 92.369 89.305 9.424 94.979 o
7 4 14 536.597 527.178 20.648 19.028 o
7 4 15 497.828 528.382 15.933 28.551 o
7 4 16 119.468 124.741 10.333 77.637 o
7 4 17 3.099 -19.345 8.489 139.867 o
7 4 18 70.369 79.059 10.040 88.016 o
7 4 19 784.518 816.506 21.141 16.699 o
7 4 20 184.316 191.790 11.773 57.803 o
7 4 21 11.456 12.450 9.777 103.531 o
7 4 22 56.536 57.628 10.408 84.837 o
7 4 23 122.986 124.013 11.582 64.012 o
7 4 24 209.431 224.759 13.076 47.534 o
7 4 25 146.456 166.605 12.563 53.937 o
7 4 26 6.564 7.630 10.495 90.912 o
7 4 27 0.188 6.882 10.909 84.830 o
7 4 28 21.962 9.957 11.267 77.689 o
7 4 29 147.225 169.691 13.538 47.433 o
7 4 30 652.794 616.578 31.621 8.985 o
7 5 7 504.508 540.622 16.370 27.330 o
7 5 8 10.922 13.860 8.813 126.702 o
7 5 9 168.186 161.405 12.601 52.953 o
7 5 10 399.423 412.193 16.809 27.952 o
7 5 11 78.569 76.058 11.919 64.441 o
7 5 12 27.370 22.192 9.294 110.893 o
7 5 13 79.941 72.830 10.239 84.433 o
7 5 14 0.571 4.278 9.670 107.984 o
7 5 15 638.022 699.720 19.832 19.299 o
7 5 16 523.347 520.787 17.123 25.512 o
7 5 17 1176.920 1259.230 27.103 10.336 o
7 5 18 237.234 228.178 13.237 45.784 o
7 5 19 17.999 20.864 10.371 91.087 o
7 5 20 22.585 20.477 14.724 45.847 o
7 5 21 5.596 3.232 10.857 85.304 o
7 5 22 205.116 209.290 13.951 43.077 o
7 5 23 288.174 295.106 15.307 34.749 o
7 5 24 15.816 14.271 12.195 66.810 o
7 5 25 32.254 29.466 11.708 70.776 o
7 5 26 65.900 28.247 37.987 6.973 o
7 6 7 27.997 19.263 10.168 93.595 o
7 6 8 1425.880 1415.510 30.087 8.460 o
7 6 9 179.036 178.287 13.230 48.218 o
7 6 10 22.531 19.097 11.151 78.854 o
7 6 11 0.812 -1.065 10.153 98.212 o
7 6 12 10.552 18.080 10.631 87.694 o
7 6 13 134.928 153.326 12.631 54.132 o
7 6 14 799.828 784.198 22.329 15.393 o
7 6 15 49.903 61.353 11.790 67.788 o
7 6 16 15.046 24.115 11.052 80.651 o
7 6 17 85.535 77.947 16.615 34.672 o
7 6 18 215.557 192.113 15.635 35.519 o
8 0 8 3565.910 3551.880 42.413 3.915 o
8 0 10 327.854 309.007 9.799 63.506 o
8 0 12 2322.310 2280.400 45.745 3.924 o
8 0 14 2764.300 2657.390 65.841 2.059 o
8 0 16 475.101 430.371 31.656 9.268 o
8 0 18 1624.890 1514.940 68.620 2.012 o
8 0 20 1853.940 1758.860 128.084 0.604 o
8 0 22 2.678 -30.988 13.859 52.674 o
8 0 24 2989.190 2920.840 180.682 0.304 o
8 0 26 562.874 566.786 50.649 3.785 o
8 0 28 231.364 197.727 35.065 7.962 o
8 0 30 172.967 170.454 35.065 8.022 o
8 0 32 160.905 187.013 38.961 6.533 o
8 0 34 603.262 536.591 52.597 3.516 o
8 1 8 219.155 239.318 7.607 99.013 o
8 1 9 96.681 100.167 5.974 184.718 o
8 1 10 1451.530 1495.900 20.228 14.244 o
8 1 11 23.200 26.886 5.433 295.541 o
8 1 12 699.220 697.833 13.082 32.564 o
8 1 13 29.034 36.491 5.588 271.093 o
8 1 14 155.919 146.689 8.023 107.371 o
8 1 15 42.431 36.414 5.737 248.305 o
8 1 16 1387.820 1401.560 19.996 14.770 o
8 1 17 362.281 363.445 13.621 39.387 o
8 1 18 113.124 109.026 7.458 130.703 o
8 1 19 2.005 -6.834 6.479 239.920 o
8 1 20 795.556 802.302 17.015 22.520 o
8 1 21 778.087 770.186 19.788 18.513 o
8 1 22 538.472 513.892 15.720 28.730 o
8 1 23 536.730 554.597 17.052 25.404 o
8 1 24 430.349 398.533 16.231 29.231 o
8 1 25 128.907 158.095 14.941 40.468 o
8 1 26 317.842 312.556 24.322 15.497 o
8 1 27 32.266 32.867 13.127 56.731 o
8 1 28 121.891 104.021 19.926 24.143 o
8 1 29 44.441 46.328 18.404 29.164 o
8 1 30 112.823 110.615 23.776 17.258 o
8 1 31 10.831 32.812 22.007 20.774 o
8 1 32 723.548 722.000 44.388 4.791 o
8 1 33 68.886 92.486 26.834 13.787 o
8 1 34 72.986 42.769 22.697 19.215 o
8 1 35 0.180 -17.303 31.169 10.432 o
8 2 8 2457.230 2494.670 34.971 5.789 o
8 2 9 18.436 28.233 6.652 209.036 o
8 2 10 96.533 107.002 7.724 127.861 o
8 2 11 27.400 28.808 6.756 198.355 o
8 2 12 1024.610 1054.390 19.572 17.090 o
8 2 13 1301.430 1303.950 22.429 13.162 o
8 2 14 952.001 974.243 18.756 18.563 o
8 2 15 450.495 473.906 13.085 38.643 o
8 2 16 91.562 100.128 8.190 118.428 o
8 2 17 96.794 104.377 8.279 115.168 o
8 2 18 1695.090 1745.400 27.990 8.894 o
8 2 19 52.627 61.992 7.891 138.515 o
8 2 20 407.838 412.727 12.636 42.078 o
8 2 21 27.465 38.289 8.538 128.347 o
8 2 22 39.002 37.268 9.204 109.901 o
8 2 23 62.511 68.097 10.464 83.014 o
8 2 24 851.205 873.282 22.757 14.667 o
8 2 25 273.800 254.979 13.558 42.837 o
8 2 26 163.690 169.934 12.746 51.967 o
8 2 27 5.706 6.251 10.350 93.606 o
8 2 28 235.366 204.326 14.749 38.706 o
8 2 29 30.689 6.713 11.689 71.841 o
8 2 30 375.073 365.453 21.058 19.600 o
8 2 31 863.323 772.678 69.463 2.030 o
8 2 32 9.421 56.144 22.581 19.688 o
8 2 33 102.077 73.782 22.057 20.084 o
8 3 8 326.734 340.297 13.466 41.062 o
8 3 9 165.763 158.330 8.406 98.651 o
8 3 10 196.351 201.016 8.697 88.458 o
8 3 11 715.146 700.733 20.679 17.779 o
8 3 12 5.414 -1.440 6.594 229.350 o
8 3 13 392.371 416.995 14.124 36.340 o
8 3 14 260.745 270.552 10.924 59.126 o
8 3 15 296.745 300.363 11.431 53.480 o
8 3 16 1524.770 1522.670 26.198 10.122 o
8 3 17 110.443 97.653 9.150 96.945 o
8 3 18 177.652 196.495 11.795 57.817 o
8 3 19 59.830 50.464 9.509 99.831 o
8 3 20 206.013 208.029 11.782 56.464 o
8 3 21 147.293 143.876 11.242 65.352 o
8 3 22 811.733 790.659 28.546 10.376 o
8 3 23 562.345 588.019 17.826 23.479 o
8 3 24 0.253 0.610 9.814 105.145 o
8 3 25 57.255 61.584 10.759 79.652 o
8 3 26 78.641 59.575 12.077 63.345 o
8 3 27 217.713 203.354 14.538 40.017 o
8 3 28 309.779 306.281 16.555 30.249 o
8 3 29 62.616 53.640 12.960 56.419 o
8 3 30 88.148 75.867 16.638 34.557 o
8 3 31 39.382 31.809 13.154 56.237 o
8 4 8 1320.030 1347.360 29.600 8.822 o
8 4 9 381.168 384.760 14.023 37.206 o
8 4 10 0.713 -3.324 8.607 136.652 o
8 4 11 10.729 24.748 10.576 88.243 o
8 4 12 858.531 876.793 23.515 13.934 o
8 4 13 253.166 272.420 12.774 47.280 o
8 4 14 162.736 187.574 15.285 37.925 o
8 4 15 361.971 365.368 14.532 35.806 o
8 4 16 0.820 -7.469 9.195 119.737 o
8 4 17 8.957 3.439 9.620 107.908 o
8 4 18 605.376 626.051 18.653 21.550 o
8 4 19 1055.020 1080.250 25.040 12.021 o
8 4 20 11.682 21.936 10.391 91.378 o
8 4 21 141.226 155.226 12.237 56.818 o
8 4 22 71.787 70.935 11.473 69.590 o
8 4 23 30.982 30.898 11.164 77.553 o
8 4 24 166.104 194.337 13.637 45.970 o
8 4 25 141.398 124.163 13.946 45.837 o
8 4 26 0.972 -20.108 11.014 83.458 o
8 4 27 172.844 182.424 16.797 31.999 o
8 5 8 77.661 75.929 12.145 62.337 o
8 5 9 188.704 169.684 12.175 55.059 o
8 5 10 129.422 109.067 11.458 65.242 o
8 5 11 595.967 566.681 22.406 16.372 o
8 5 12 12.127 4.556 11.643 73.751 o
8 5 13 126.439 144.303 12.532 55.375 o
8 5 14 247.327 252.984 13.995 41.372 o
8 5 15 655.906 688.374 19.920 19.111 o
8 5 16 6.082 0.976 10.589 89.710 o
8 5 17 22.843 16.265 11.026 80.684 o
8 5 18 2.241 -11.969 10.908 84.969 o
8 5 19 44.723 65.594 12.115 64.605 o
8 5 20 131.992 123.372 13.032 51.930 o
8 5 21 218.004 218.412 14.910 38.209 o
8 5 22 3.619 7.026 14.271 49.543 o
8 6 8 14.298 25.373 11.822 70.745 o
8 6 9 102.462 82.544 13.882 47.921 o
8 6 10 18.485 10.186 12.726 61.416 o
8 6 11 6.517 2.818 11.257 79.333 o
8 6 12 47.931 31.361 11.896 67.650 o
8 6 13 239.925 123.701 37.987 6.836 o
9 0 9 7.162 34.502 12.175 66.934 o
9 0 11 232.655 244.401 17.169 29.688 o
9 0 13 2437.460 2491.440 62.764 2.271 o
9 0 15 1.751 2.195 12.713 62.563 o
9 0 17 785.888 809.153 29.945 9.594 o
9 0 19 126.164 129.935 22.820 18.571 o
9 0 21 80.029 57.849 18.020 29.904 o
9 0 23 267.640 269.357 23.965 16.159 o
9 0 25 52.065 50.649 34.091 8.646 o
9 0 27 285.577 343.831 46.753 4.512 o
9 0 29 98.210 121.753 36.039 7.681 o
9 0 31 40.866 69.156 37.987 6.976 o
9 1 9 1832.920 1843.100 25.925 9.599 o
9 1 10 2.870 0.861 5.605 318.255 o
9 1 11 153.231 158.218 9.542 83.429 o
9 1 12 570.763 548.382 13.497 34.411 o
9 1 13 24.276 29.109 6.720 201.840 o
9 1 14 164.856 160.543 8.227 101.554 o
9 1 15 2160.580 2160.560 34.834 6.069 o
9 1 16 2.751 11.794 7.981 156.340 o
9 1 17 114.292 122.282 11.420 66.087 o
9 1 18 96.180 97.578 13.675 49.214 o
9 1 19 372.836 397.619 22.911 16.880 o
9 1 20 25.307 36.757 12.298 64.581 o
9 1 21 1137.170 1156.510 29.698 9.089 o
9 1 22 3.570 -1.766 10.975 83.816 o
9 1 23 697.850 683.406 26.642 11.942 o
9 1 24 121.793 123.194 15.707 37.441 o
9 1 25 966.750 943.235 47.656 4.111 o
9 1 26 10.382 -11.759 13.131 58.321 o
9 1 27 89.168 72.816 19.462 25.648 o
9 1 28 56.698 25.405 19.763 25.362 o
9 1 29 77.683 93.411 20.181 23.931 o
9 1 30 26.228 23.202 20.182 24.585 o
9 1 31 416.245 408.690 44.880 4.835 o
9 1 32 24.264 56.765 27.146 13.627 o
9 2 9 26.047 24.509 6.883 193.557 o
9 2 10 34.145 36.391 7.210 172.361 o
9 2 11 147.025 154.891 8.700 96.452 o
9 2 12 244.136 258.531 10.852 60.748 o
9 2 13 438.487 460.460 13.254 38.359 o
9 2 14 2.858 -3.522 7.370 185.327 o
9 2 15 4.194 6.036 7.480 178.159 o
9 2 16 20.789 27.513 7.946 149.828 o
9 2 17 730.485 733.213 17.569 22.252 o
9 2 18 268.022 274.728 15.307 35.236 o
9 2 19 339.211 344.968 12.507 45.264 o
9 2 20 3.204 12.791 8.805 128.659 o
9 2 21 127.592 111.902 11.521 64.668 o
9 2 22 54.679 54.131 11.769 67.943 o
9 2 23 660.593 636.051 21.384 17.241 o
9 2 24 408.785 364.858 19.978 21.238 o
9 2 25 518.625 516.799 20.159 19.892 o
9 2 26 64.410 52.548 15.185 41.809 o
9 2 27 54.240 62.361 16.209 37.007 o
9 2 28 66.608 50.260 15.783 38.821 o
9 2 29 228.620 235.911 30.305 10.515 o
9 2 30 15.850 38.961 26.861 13.958 o
9 3 9 1111.480 1094.290 26.011 11.241 o
9 3 10 15.482 8.718 8.084 149.176 o
9 3 11 62.424 52.947 8.535 120.024 o
9 3 12 62.457 76.523 9.256 102.573 o
9 3 13 2.660 2.679 8.408 142.326 o
9 3 14 277.413 291.643 13.364 43.260 o
9 3 15 1376.880 1359.580 24.998 11.178 o
9 3 16 870.249 870.966 19.651 18.040 o
9 3 17 189.755 202.485 11.250 61.525 o
9 3 18 14.737 4.335 9.529 108.971 o
9 3 19 122.545 125.034 11.237 67.356 o
9 3 20 31.467 29.465 9.969 96.154 o
9 3 21 118.502 143.944 11.927 60.632 o
9 3 22 11.503 9.546 10.194 95.585 o
9 3 23 25.939 19.568 11.498 74.061 o
9 3 24 25.087 11.678 11.887 69.734 o
9 3 25 411.159 408.492 17.967 25.076 o
9 3 26 41.451 40.611 12.638 60.416 o
9 3 27 25.433 9.064 14.665 46.286 o
9 3 28 29.835 38.961 38.961 6.649 o
9 4 9 463.582 485.518 16.392 27.975 o
9 4 10 14.347 6.009 10.216 95.053 o
9 4 11 254.873 249.281 13.212 45.158 o
9 4 12 314.788 322.235 14.556 36.910 o
9 4 13 87.538 88.474 11.348 69.419 o
9 4 14 503.396 501.328 17.311 25.356 o
9 4 15 139.359 158.313 12.867 52.198 o
9 4 16 22.017 22.974 10.528 87.981 o
9 4 17 95.859 99.408 11.742 64.600 o
9 4 18 31.507 33.894 11.066 78.707 o
9 4 19 325.046 323.647 15.447 33.473 o
9 4 20 10.322 9.624 11.135 80.466 o
9 4 21 99.448 97.600 12.394 58.590 o
9 4 22 111.229 102.657 12.898 54.022 o
9 4 23 51.910 40.697 12.262 63.433 o
9 5 9 249.444 257.933 15.645 34.416 o
9 5 10 628.529 594.897 20.912 18.077 o
9 5 11 25.528 11.698 13.482 54.538 o
9 5 12 20.926 22.569 11.312 76.697 o
9 5 13 25.103 33.391 11.689 71.335 o
9 5 14 24.930 32.962 11.880 69.170 o
9 5 15 113.311 102.383 13.138 52.212 o
9 5 16 85.464 92.251 13.282 52.351 o
9 5 17 72.665 73.709 14.005 48.161 o
10 0 10 21.404 17.441 14.442 47.696 o
10 0 12 1166.330 1165.010 38.033 6.017 o
10 0 14 96.432 104.454 16.604 34.342 o
10 0 16 977.425 1002.660 36.159 6.724 o
10 0 18 540.617 536.512 29.574 10.320 o
10 0 20 435.555 405.743 29.257 10.777 o
10 0 22 647.830 639.603 48.616 4.066 o
10 0 24 745.798 762.846 37.814 6.411 o
10 0 26 1126.200 1011.770 105.682 0.890 o
10 0 28 679.537 645.545 68.182 2.119 o
10 1 10 438.798 417.678 14.943 32.801 o
10 1 11 30.519 19.959 11.021 79.977 o
10 1 12 0.644 -11.638 10.400 93.638 o
10 1 13 25.837 30.624 11.367 75.309 o
10 1 14 716.267 731.053 23.655 14.391 o
10 1 15 57.393 62.667 12.011 65.031 o
10 1 16 374.368 379.105 17.354 26.982 o
10 1 17 29.146 28.054 12.000 67.740 o
10 1 18 104.953 83.826 15.505 39.044 o
10 1 19 30.636 28.689 11.943 68.258 o
10 1 20 538.277 540.043 22.827 16.127 o
10 1 21 0.963 -10.145 11.839 72.246 o
10 1 22 42.092 11.308 16.544 36.207 o
10 1 23 3.482 6.515 16.894 35.402 o
10 1 24 59.639 37.377 15.545 40.240 o
10 1 25 12.018 20.515 18.417 29.628 o
10 1 26 435.039 375.279 36.834 7.043 o
10 1 27 1067.650 1017.020 42.686 4.979 o
10 1 28 50.957 56.425 21.794 20.885 o
10 2 10 49.109 54.204 8.235 130.335 o
10 2 11 65.874 67.354 8.554 117.621 o
10 2 12 661.818 662.548 18.442 21.444 o
10 2 13 156.370 148.819 9.670 81.915 o
10 2 14 319.250 314.482 11.886 49.670 o
10 2 15 11.704 19.349 8.476 135.811 o
10 2 16 116.906 131.351 14.753 41.963 o
10 2 17 31.172 29.050 11.882 68.879 o
10 2 18 690.086 666.135 37.677 6.513 o
10 2 19 373.662 379.459 20.564 20.382 o
10 2 20 1.399 12.019 24.184 17.301 o
10 2 21 1.101 -20.552 16.722 36.228 o
10 2 22 253.764 240.420 22.482 18.276 o
10 2 23 23.509 20.505 17.997 30.875 o
10 2 24 377.686 380.661 46.562 4.519 o
10 2 25 17.126 5.538 19.212 27.267 o
10 2 26 2.770 21.452 24.330 17.071 o
10 3 10 275.484 276.749 12.706 46.950 o
10 3 11 87.056 83.803 10.178 84.152 o
10 3 12 34.198 31.188 9.593 102.887 o
10 3 13 1.330 -4.525 9.262 117.915 o
10 3 14 283.942 273.315 12.950 45.441 o
10 3 15 420.354 413.248 18.850 23.127 o
10 3 16 30.544 31.731 9.961 96.276 o
10 3 17 191.614 165.992 12.826 50.549 o
10 3 18 67.628 50.285 11.226 73.372 o
10 3 19 16.721 9.255 10.952 82.582 o
10 3 20 428.694 385.354 17.605 25.847 o
10 3 21 53.246 63.364 12.726 58.574 o
10 3 22 639.010 611.952 23.223 15.235 o
10 3 23 90.162 129.727 15.460 39.093 o
10 4 10 51.477 67.726 12.638 59.319 o
10 4 11 583.151 573.812 18.571 22.001 o
10 4 12 252.848 241.103 14.655 38.415 o
10 4 13 8.813 0.811 10.949 83.709 o
10 4 14 47.280 46.246 11.846 67.792 o
10 4 15 66.042 75.506 12.644 58.444 o
10 4 16 297.828 268.973 15.375 34.559 o
10 4 17 46.937 50.047 13.012 56.715 o
10 4 18 471.913 470.966 22.910 16.383 o
11 0 11 515.367 515.783 31.332 9.347 o
11 0 13 102.948 105.293 22.313 19.559 o
11 0 15 5.827 -16.032 16.635 36.525 o
11 0 17 653.702 680.354 31.461 9.030 o
11 0 19 225.502 274.632 22.718 17.977 o
11 0 21 766.356 867.990 51.372 3.620 o
11 0 23 13.265 -7.670 18.906 28.220 o
11 1 11 280.920 292.217 16.673 30.328 o
11 1 12 50.314 32.397 12.748 59.203 o
11 1 13 286.960 296.611 24.982 14.875 o
11 1 14 124.206 141.259 14.461 43.202 o
11 1 15 326.180 307.859 17.555 27.286 o
11 1 16 124.378 137.521 14.672 42.136 o
11 1 17 3.634 -12.838 12.463 65.058 o
11 1 18 1.060 -15.849 12.576 64.026 o
11 1 19 455.982 428.041 19.955 20.816 o
11 1 20 11.104 11.079 13.463 55.255 o
11 1 21 211.172 202.127 26.712 13.433 o
11 1 22 13.748 9.172 16.415 37.284 o
11 1 23 62.188 47.862 17.350 32.459 o
11 2 11 832.166 833.960 26.917 11.358 o
11 2 12 182.130 171.856 18.839 25.985 o
11 2 13 23.660 11.700 12.758 60.829 o
11 2 14 4.560 0.243 12.733 62.284 o
11 2 15 151.702 140.658 19.813 24.040 o
11 2 16 6.504 13.679 13.060 58.821 o
11 2 17 68.905 81.452 14.457 45.387 o
11 2 18 126.624 131.153 15.466 38.340 o
11 2 19 293.458 273.862 20.836 20.652 o
11 2 20 17.477 18.063 15.873 39.681 o
11 2 21 258.243 237.401 38.024 6.778 o
11 3 11 53.727 53.217 11.337 72.907 o
11 3 12 76.805 61.447 11.393 70.467 o
11 3 13 27.002 15.604 11.212 77.819 o
11 3 14 85.243 55.384 11.513 68.806 o
11 3 15 321.882 311.061 16.581 30.000 o
11 3 16 6.938 15.020 16.445 37.216 o
11 3 17 1.267 -22.114 18.582 29.339 o
12 0 12 219.962 224.985 29.708 10.943 o
12 0 14 81.651 67.688 23.003 18.623 o
12 0 16 420.379 422.884 32.450 8.918 o
12 1 12 76.760 71.785 20.523 23.252 o
12 1 13 0.412 5.642 13.916 52.227 o
12 1 14 305.312 282.346 18.474 25.334 o
12 1 15 78.351 96.551 15.521 39.369 o
12 1 16 4.663 23.408 14.292 49.109 o
12 1 17 43.319 70.130 36.039 7.743 o
12 2 12 418.139 438.285 43.983 5.021 o
12 2 13 27.366 54.645 17.197 33.466 o
12 2 14 78.616 82.630 17.569 31.249 o
