# Supplementary material for: Nucleophilic substitution of a phthalimidyl group with morpholine in an N1-methyl-1,2,3-triazole: crystallographic evidence for migration of the methyl­ene bridge
Source: Acta Crystallogr C Struct Chem. 2026 Mar 24;82(Pt 4):144–50. doi: 10.1107/S2053229626002810 (PMC13051533; doi:10.1107/S2053229626002810)
Supplement: Supplementary file 4 [file c-82-00144-4asup3.hkl]

data_4a
_computing_structure_refinement   'olex2.refine 1.5 (Bourhis et al., 2015)'
_shelx_refln_list_code            4
loop_
  _space_group_symop_id
  _space_group_symop_operation_xyz
  1  x,y,z
  2  -x,y+1/2,-z+1/2
  3  -x,-y,-z
  4  x,-y-1/2,z-1/2

_space_group_crystal_system       monoclinic
_space_group_IT_number            14
_space_group_name_H-M_alt         'P 1 21/c 1'
_space_group_name_Hall            '-P 2ybc'
_symmetry_space_group_name_H-M    'P 1 21/c 1'
_symmetry_space_group_name_Hall   '-P 2ybc'
_symmetry_Int_Tables_number       14
_cell_length_a                    16.5886(11)
_cell_length_b                    5.7516(4)
_cell_length_c                    14.3116(11)
_cell_angle_alpha                 90
_cell_angle_beta                  104.348(2)
_cell_angle_gamma                 90
_cell_volume                      1322.89(16)
loop_
  _refln_index_h
  _refln_index_k
  _refln_index_l
  _refln_F_squared_calc
  _refln_F_squared_meas
  _refln_F_squared_sigma
  _refln_F_squared_weight
  _refln_observed_status
-22 0 4 53.835 63.367 34.947 42.842 o
-22 0 6 65.803 54.383 41.817 30.205 o
-21 0 2 1229.110 1221.830 56.102 11.717 o
-21 0 4 661.204 655.571 48.385 17.937 o
-21 0 6 1786.490 1869.330 73.627 6.844 o
-21 0 8 495.777 572.721 62.525 12.272 o
-21 0 10 248.782 318.557 50.362 19.507 o
-21 1 1 137.399 122.816 21.906 90.947 o
-21 1 2 21.492 38.553 21.019 117.027 o
-21 1 3 687.596 666.320 33.683 29.339 o
-21 1 4 77.289 29.498 21.872 102.338 o
-21 1 5 444.645 506.389 29.372 41.062 o
-21 1 6 6.896 -7.414 23.076 101.514 o
-21 1 7 1080.270 1099.790 39.877 18.947 o
-21 1 8 125.471 112.013 25.341 72.583 o
-21 1 9 16.550 3.516 25.194 84.400 o
-21 2 2 355.878 364.704 30.411 42.848 o
-21 2 3 91.908 108.315 27.399 65.061 o
-21 2 4 538.448 476.814 38.000 27.670 o
-21 2 5 11.880 7.690 26.072 79.067 o
-21 2 6 295.518 238.969 33.079 40.210 o
-21 2 7 27.793 25.425 28.131 66.842 o
-20 0 2 1288.480 1293.940 54.898 11.796 o
-20 0 4 45.535 -4.867 23.945 90.811 o
-20 0 6 234.192 199.805 33.614 40.771 o
-20 0 8 374.707 341.604 55.820 15.707 o
-20 0 10 1753.780 1703.410 83.945 5.772 o
-20 0 12 92.229 46.580 38.039 35.952 o
-20 1 1 522.624 522.026 27.320 42.686 o
-20 1 2 158.040 115.183 21.495 92.071 o
-20 1 3 121.936 134.908 22.413 88.494 o
-20 1 4 212.513 189.541 24.304 69.916 o
-20 1 5 56.899 93.164 19.522 123.298 o
-20 1 6 53.703 66.968 21.384 107.171 o
-20 1 7 546.715 561.347 31.222 35.395 o
-20 1 8 70.282 83.223 22.716 93.624 o
-20 1 9 1257.480 1347.960 47.710 14.055 o
-20 1 10 0.433 -12.207 22.539 107.152 o
-20 1 11 885.019 871.163 41.683 19.995 o
-20 2 1 316.445 328.644 32.663 39.680 o
-20 2 2 29.513 46.843 21.989 105.915 o
-20 2 3 80.236 57.420 24.120 84.348 o
-20 2 4 202.123 221.629 28.132 55.382 o
-20 2 5 601.004 589.007 32.588 32.410 o
-20 2 6 293.799 285.536 31.107 43.830 o
-20 2 7 93.858 117.983 25.713 72.452 o
-20 2 8 801.892 772.515 39.431 22.493 o
-20 2 9 26.811 -9.122 22.708 102.544 o
-20 2 10 631.769 660.906 34.164 29.597 o
-20 3 2 96.844 165.131 30.860 51.414 o
-20 3 3 40.224 10.533 28.239 66.112 o
-20 3 4 306.887 247.978 37.879 31.925 o
-20 3 5 14.178 -24.209 32.655 50.684 o
-20 3 6 606.247 573.903 44.102 21.261 o
-20 3 7 207.134 268.380 30.506 47.718 o
-19 0 2 906.845 893.729 39.723 20.988 o
-19 0 4 1832.110 1938.790 55.778 9.467 o
-19 0 6 1210.280 1234.380 58.190 11.175 o
-19 0 8 58.989 32.655 34.854 43.268 o
-19 0 10 4.002 39.162 40.600 32.769 o
-19 0 12 1324.310 1294.250 81.450 6.580 o
-19 1 1 167.947 155.989 20.530 95.519 o
-19 1 2 33.602 24.818 17.953 156.081 o
-19 1 3 2546.890 2515.260 52.480 7.955 o
-19 1 4 2.569 -10.207 17.392 179.179 o
-19 1 5 1188.620 1267.840 36.098 19.553 o
-19 1 6 64.777 70.911 18.052 141.627 o
-19 1 7 1059.520 1120.400 42.004 17.926 o
-19 1 8 313.143 288.082 26.628 54.560 o
-19 1 9 32.910 27.582 21.681 109.557 o
-19 1 10 61.412 62.705 20.015 119.745 o
-19 1 11 8.345 27.289 20.520 125.569 o
-19 1 12 179.984 152.728 29.387 53.450 o
-19 1 13 477.638 474.278 39.328 26.919 o
-19 2 1 736.632 715.748 32.081 30.026 o
-19 2 2 1189.110 1221.540 53.016 12.757 o
-19 2 3 58.544 35.646 20.399 118.244 o
-19 2 4 1502.390 1417.110 42.949 14.498 o
-19 2 5 23.120 -0.464 20.335 127.593 o
-19 2 6 519.673 528.682 31.910 35.181 o
-19 2 7 245.343 155.013 23.115 74.324 o
-19 2 8 226.859 214.109 23.783 70.601 o
-19 2 9 497.903 494.768 30.918 37.412 o
-19 2 10 5.766 21.156 22.173 108.692 o
-19 2 11 17.999 18.989 22.937 100.490 o
-19 2 12 42.387 73.601 25.525 78.061 o
-19 3 1 255.180 217.418 29.377 50.026 o
-19 3 2 299.501 357.967 31.376 42.269 o
-19 3 3 338.736 308.480 27.802 50.099 o
-19 3 4 0.492 11.092 23.686 96.474 o
-19 3 5 674.757 703.870 42.818 21.272 o
-19 3 6 348.559 321.500 33.154 38.223 o
-19 3 7 60.880 33.056 21.210 110.030 o
-19 3 8 80.924 79.674 24.443 81.472 o
-19 3 9 17.713 15.024 24.590 87.955 o
-19 3 10 433.973 358.087 32.776 36.931 o
-18 0 2 20.250 7.097 21.304 116.481 o
-18 0 4 8.130 -23.777 16.343 200.409 o
-18 0 6 2528.540 2545.010 67.721 6.279 o
-18 0 8 691.335 676.350 51.150 16.279 o
-18 0 10 3357.660 3352.380 127.303 2.427 o
-18 0 12 30.975 72.736 40.404 32.578 o
-18 0 14 240.868 204.028 41.790 27.813 o
-18 1 1 95.319 90.675 17.644 138.092 o
-18 1 2 255.803 241.735 20.053 85.583 o
-18 1 3 16.638 15.294 15.829 205.879 o
-18 1 4 121.177 107.738 16.065 150.334 o
-18 1 5 749.793 727.776 25.225 37.887 o
-18 1 6 406.851 361.510 21.036 66.069 o
-18 1 7 760.917 815.482 32.472 28.609 o
-18 1 8 22.976 19.555 21.161 116.699 o
-18 1 9 1487.810 1590.240 44.550 13.682 o
-18 1 10 0.167 -3.234 17.750 172.805 o
-18 1 11 1293.340 1214.430 43.041 15.935 o
-18 1 12 4.739 -38.820 22.848 103.784 o
-18 1 13 11.005 11.697 22.922 101.773 o
-18 1 14 74.019 39.371 30.043 56.888 o
-18 2 1 282.641 278.520 22.191 71.916 o
-18 2 2 392.178 380.920 26.000 51.661 o
-18 2 3 171.186 170.768 22.701 81.186 o
-18 2 4 18.621 19.474 20.296 127.163 o
-18 2 5 409.950 371.744 24.818 54.260 o
-18 2 6 591.181 603.116 29.430 36.743 o
-18 2 7 36.589 20.862 19.884 128.875 o
-18 2 8 668.631 665.468 31.154 32.494 o
-18 2 9 16.136 20.901 19.366 139.515 o
-18 2 10 181.094 142.555 25.121 69.479 o
-18 2 11 13.130 1.697 21.895 111.731 o
-18 2 12 525.120 500.598 30.895 36.858 o
-18 2 13 561.618 503.438 37.272 28.044 o
-18 3 1 691.841 675.650 34.669 28.201 o
-18 3 2 844.289 882.593 35.955 24.239 o
-18 3 3 236.077 235.630 25.505 62.634 o
-18 3 4 374.945 458.518 31.936 38.520 o
-18 3 5 72.995 71.915 22.814 93.197 o
-18 3 6 485.659 469.525 29.359 40.561 o
-18 3 7 1119.140 1130.150 43.248 16.970 o
-18 3 8 47.292 7.100 20.152 125.041 o
-18 3 9 268.539 229.351 26.529 57.788 o
-18 3 10 1.030 10.430 22.186 109.838 o
-18 3 11 288.680 343.345 30.116 45.447 o
-18 4 1 392.849 440.113 30.734 40.496 o
-18 4 2 221.482 191.477 27.440 57.465 o
-18 4 3 1350.230 1349.800 54.207 11.738 o
-18 4 4 69.289 4.044 30.820 54.935 o
-18 4 5 323.297 310.983 35.310 35.113 o
-18 4 6 350.483 286.611 33.683 37.578 o
-18 4 7 284.849 288.281 29.146 48.660 o
-18 4 8 164.876 113.617 30.843 50.211 o
-17 0 2 4037.000 4131.180 84.517 3.499 o
-17 0 4 635.994 639.513 26.472 39.801 o
-17 0 6 580.251 595.315 26.892 41.030 o
-17 0 8 94.666 55.632 36.933 37.921 o
-17 0 10 996.736 906.049 53.001 13.905 o
-17 0 12 212.983 208.302 46.362 23.232 o
-17 0 14 38.476 46.486 42.200 29.978 o
-17 1 1 2557.030 2627.680 51.626 7.935 o
-17 1 2 159.617 133.186 15.659 142.808 o
-17 1 3 3576.560 3609.990 63.020 5.004 o
-17 1 4 423.833 426.769 21.006 63.368 o
-17 1 5 718.932 741.557 24.735 39.118 o
-17 1 6 11.385 12.308 15.260 224.171 o
-17 1 7 995.572 1007.930 32.988 24.274 o
-17 1 8 20.189 10.241 15.376 216.991 o
-17 1 9 330.651 367.115 23.208 62.764 o
-17 1 10 61.970 47.117 16.372 171.304 o
-17 1 11 239.474 219.720 21.820 78.691 o
-17 1 12 1.245 -18.398 23.491 98.561 o
-17 1 13 160.044 198.498 27.677 58.988 o
-17 1 14 2.699 -14.783 23.546 97.959 o
-17 1 15 511.493 575.109 34.789 31.088 o
-17 2 1 201.673 166.785 20.558 91.309 o
-17 2 2 554.533 569.162 27.876 40.335 o
-17 2 3 179.914 178.647 20.569 92.832 o
-17 2 4 1097.210 1099.890 34.859 21.642 o
-17 2 5 390.028 341.999 21.811 64.971 o
-17 2 6 434.117 388.102 23.895 55.431 o
-17 2 7 331.026 271.116 22.681 67.228 o
-17 2 8 135.650 122.850 20.465 101.480 o
-17 2 9 239.987 151.972 18.843 99.205 o
-17 2 10 308.955 305.460 24.953 59.526 o
-17 2 11 96.702 70.788 20.511 109.237 o
-17 2 12 1374.440 1374.360 46.105 14.082 o
-17 2 13 164.657 155.408 26.002 66.211 o
-17 2 14 518.138 569.817 38.035 27.349 o
-17 3 1 307.885 315.088 24.657 60.320 o
-17 3 2 0.717 -0.791 18.351 161.516 o
-17 3 3 1471.350 1556.460 44.245 13.913 o
-17 3 4 43.390 31.812 20.332 121.619 o
-17 3 5 696.742 680.192 32.865 29.998 o
-17 3 6 524.927 545.129 27.774 41.519 o
-17 3 7 29.326 -15.847 18.986 144.320 o
-17 3 8 324.954 336.810 30.114 44.595 o
-17 3 9 65.022 56.845 19.188 128.819 o
-17 3 10 2166.770 2172.480 57.678 8.266 o
-17 3 11 171.315 129.590 24.080 75.401 o
-17 3 12 9.140 12.256 23.756 95.023 o
-17 3 13 193.345 228.280 64.082 12.680 o
-17 4 1 151.819 140.396 22.914 82.696 o
-17 4 2 184.751 174.379 27.257 59.959 o
-17 4 3 8.033 4.962 26.320 77.937 o
-17 4 4 191.787 187.287 29.618 51.805 o
-17 4 5 245.897 213.379 28.668 52.367 o
-17 4 6 18.429 59.604 24.491 86.760 o
-17 4 7 252.353 264.642 28.171 52.709 o
-17 4 8 80.612 74.960 24.843 79.325 o
-17 4 9 944.376 962.503 41.996 19.122 o
-17 4 10 2.604 -2.685 22.374 108.468 o
-16 0 2 578.402 585.217 26.389 42.056 o
-16 0 4 12.873 21.083 15.486 215.014 o
-16 0 6 8005.930 7831.220 149.768 1.133 o
-16 0 8 311.942 330.427 41.712 26.657 o
-16 0 10 1169.220 1306.960 70.723 8.399 o
-16 0 12 620.832 789.369 85.136 6.837 o
-16 0 14 625.415 519.507 70.588 9.738 o
-16 0 16 370.194 429.479 60.297 13.562 o
-16 1 1 56.087 51.319 12.432 269.354 o
-16 1 2 14.277 16.847 12.910 303.016 o
-16 1 3 3.303 -13.938 12.350 352.679 o
-16 1 4 127.338 120.304 14.697 166.103 o
-16 1 5 944.894 980.032 27.922 29.078 o
-16 1 6 121.623 100.707 17.656 131.541 o
-16 1 7 2031.220 2161.310 54.550 9.020 o
-16 1 8 29.779 21.779 15.258 212.505 o
-16 1 9 1103.410 1144.250 37.710 19.789 o
-16 1 10 18.134 15.164 15.428 215.395 o
-16 1 11 202.966 211.711 18.760 100.629 o
-16 1 12 190.143 189.298 21.868 83.548 o
-16 1 13 280.153 224.000 28.663 51.079 o
-16 1 14 131.885 132.832 25.894 69.014 o
-16 1 15 66.195 29.876 22.997 94.528 o
-16 2 1 219.660 197.321 17.582 107.927 o
-16 2 2 0.757 -8.303 14.181 270.220 o
-16 2 3 1548.710 1552.040 38.623 15.398 o
-16 2 4 810.541 800.379 26.745 33.999 o
-16 2 5 20.627 -12.041 13.818 268.541 o
-16 2 6 1077.180 1070.670 32.046 23.746 o
-16 2 7 228.789 204.268 19.621 92.504 o
-16 2 8 2560.310 2552.460 54.685 7.634 o
-16 2 9 4.168 5.441 16.662 193.413 o
-16 2 10 407.217 373.722 24.350 55.604 o
-16 2 11 95.752 57.932 19.174 123.480 o
-16 2 12 628.862 672.799 35.917 27.709 o
-16 2 13 211.646 174.062 27.110 59.351 o
-16 2 14 44.417 41.476 31.841 51.783 o
-16 2 15 15.501 44.940 26.679 74.225 o
-16 3 1 21.771 4.985 17.023 179.287 o
-16 3 2 1861.260 1868.760 46.362 11.386 o
-16 3 3 330.270 328.121 23.115 64.119 o
-16 3 4 685.531 630.578 28.587 35.777 o
-16 3 5 38.654 10.312 18.272 151.623 o
-16 3 6 581.462 615.527 29.670 36.463 o
-16 3 7 577.367 492.689 28.960 38.912 o
-16 3 8 16.223 20.955 17.619 167.164 o
-16 3 9 490.596 503.636 28.480 41.615 o
-16 3 10 37.212 46.747 23.852 90.156 o
-16 3 11 211.810 186.348 23.737 72.596 o
-16 3 12 132.919 86.386 25.060 74.313 o
-16 3 13 60.463 74.707 25.608 76.381 o
-16 4 1 587.265 647.603 29.631 36.092 o
-16 4 2 18.284 2.194 21.797 111.996 o
-16 4 3 311.666 311.289 27.019 53.070 o
-16 4 4 557.720 535.848 34.502 31.069 o
-16 4 5 449.189 491.172 29.277 41.307 o
-16 4 6 19.817 -8.743 20.684 123.987 o
-16 4 7 108.247 72.841 22.301 93.436 o
-16 4 8 176.234 118.896 23.928 76.200 o
-16 4 9 342.714 251.580 25.767 56.672 o
-16 4 10 151.209 172.997 26.322 65.122 o
-16 4 11 19.914 -1.334 22.478 105.395 o
-16 5 1 2.565 18.908 23.488 97.496 o
-16 5 2 366.390 368.320 31.048 41.289 o
-16 5 3 3.201 -6.473 23.204 100.800 o
-16 5 4 212.588 165.864 33.360 42.103 o
-16 5 5 1.714 25.724 24.585 88.870 o
-16 5 6 154.646 166.665 26.657 63.755 o
-16 5 7 19.003 24.736 23.389 96.371 o
-15 0 2 4071.050 4086.570 84.879 3.480 o
-15 0 4 1391.890 1492.530 38.521 16.443 o
-15 0 6 2186.750 2313.690 55.775 8.374 o
-15 0 8 4.485 5.043 21.995 111.641 o
-15 0 10 15.155 -10.712 29.592 61.578 o
-15 0 12 1959.000 2019.560 136.774 2.525 o
-15 0 14 1967.250 2015.680 90.367 4.933 o
-15 0 16 241.334 231.165 51.884 18.696 o
-15 1 1 1631.610 1636.310 37.306 15.181 o
-15 1 2 25.390 29.842 12.356 309.534 o
-15 1 3 3666.020 3769.220 62.388 4.886 o
-15 1 4 46.901 23.318 13.445 253.652 o
-15 1 5 478.059 451.828 20.247 62.018 o
-15 1 6 116.764 87.324 15.380 164.190 o
-15 1 7 24.846 29.528 15.517 206.577 o
-15 1 8 1378.940 1432.320 36.814 17.374 o
-15 1 9 93.879 95.059 16.616 151.444 o
-15 1 10 590.416 589.249 24.717 44.611 o
-15 1 11 305.592 269.712 21.457 73.795 o
-15 1 12 125.675 132.482 18.230 121.846 o
-15 1 13 3551.020 3416.640 76.650 4.341 o
-15 1 14 45.747 34.900 21.451 109.620 o
-15 1 15 614.089 570.358 35.586 28.850 o
-15 1 16 112.633 102.394 30.392 53.343 o
-15 2 1 148.172 133.859 14.995 153.845 o
-15 2 2 1191.400 1183.930 30.436 23.005 o
-15 2 3 1.493 -3.177 14.132 271.511 o
-15 2 4 2068.750 2098.990 46.673 10.375 o
-15 2 5 207.659 201.851 17.829 107.427 o
-15 2 6 6.320 10.990 15.362 224.335 o
-15 2 7 203.771 175.922 17.046 116.205 o
-15 2 8 110.499 140.151 16.724 140.619 o
-15 2 9 482.350 453.185 24.246 51.385 o
-15 2 10 175.375 153.047 20.280 96.604 o
-15 2 11 314.089 275.832 22.451 68.971 o
-15 2 12 974.387 1063.840 43.256 17.956 o
-15 2 13 5.840 16.722 20.189 130.985 o
-15 2 14 59.475 22.393 23.848 89.306 o
-15 2 15 27.255 3.615 24.612 87.485 o
-15 3 1 2305.030 2384.230 53.032 8.467 o
-15 3 2 72.014 97.676 16.635 156.599 o
-15 3 3 1539.040 1567.840 40.509 14.783 o
-15 3 4 100.482 95.585 16.903 145.836 o
-15 3 5 39.389 41.833 17.815 154.558 o
-15 3 6 1636.690 1725.770 44.174 12.942 o
-15 3 7 3.912 -5.963 15.157 234.755 o
-15 3 8 102.949 82.778 18.166 131.129 o
-15 3 9 11.123 6.239 16.150 202.458 o
-15 3 10 422.757 429.937 26.947 47.576 o
-15 3 11 836.485 856.920 36.652 23.900 o
-15 3 12 21.917 -11.170 21.619 113.463 o
-15 3 13 90.833 79.811 26.408 70.322 o
-15 3 14 14.879 33.026 25.543 81.215 o
-15 4 1 49.605 43.303 17.809 151.877 o
-15 4 2 104.430 83.651 18.547 126.507 o
-15 4 3 262.903 216.392 21.535 78.445 o
-15 4 4 160.354 147.214 19.875 101.596 o
-15 4 5 1885.490 1970.930 51.455 10.121 o
-15 4 6 101.376 90.344 20.158 110.466 o
-15 4 7 376.870 407.639 27.535 47.986 o
-15 4 8 425.874 402.061 27.316 47.081 o
-15 4 9 293.121 293.173 27.607 52.406 o
-15 4 10 103.383 87.300 22.086 94.755 o
-15 4 11 508.837 516.464 33.067 33.826 o
-15 4 12 307.167 280.079 29.873 46.363 o
-15 5 1 58.774 50.260 22.267 99.977 o
-15 5 2 19.258 -11.830 22.979 101.018 o
-15 5 3 1.603 -26.202 19.809 138.465 o
-15 5 4 219.277 236.058 27.532 56.378 o
-15 5 5 0.748 13.642 24.284 91.677 o
-15 5 6 909.929 934.867 40.038 20.613 o
-15 5 7 8.725 -9.434 24.248 91.839 o
-15 5 8 92.845 91.258 26.498 69.472 o
-15 5 9 8.538 2.648 25.723 81.605 o
-14 0 2 1112.080 1126.670 39.024 19.091 o
-14 0 4 769.206 787.830 27.477 34.053 o
-14 0 6 2532.240 2461.020 62.751 6.838 o
-14 0 8 851.972 850.197 35.297 24.843 o
-14 0 10 4578.770 4452.150 219.157 0.938 o
-14 0 12 12.688 -24.405 33.083 49.428 o
-14 0 14 245.453 332.086 43.092 25.753 o
-14 0 16 690.302 696.731 44.187 20.250 o
-14 1 1 101.419 106.059 13.892 191.443 o
-14 1 2 7.593 -11.997 9.869 535.236 o
-14 1 3 1179.070 1251.010 29.520 23.327 o
-14 1 4 572.528 594.283 20.882 52.693 o
-14 1 5 1315.060 1379.170 34.182 19.129 o
-14 1 6 129.879 127.021 15.163 157.636 o
-14 1 7 1991.550 2058.170 46.133 10.755 o
-14 1 8 136.972 92.076 15.382 157.532 o
-14 1 9 4208.770 4087.170 73.155 3.861 o
-14 1 10 270.639 260.276 19.700 85.284 o
-14 1 11 390.465 419.723 24.341 55.373 o
-14 1 12 21.425 15.315 16.037 198.816 o
-14 1 13 33.534 45.552 20.147 124.189 o
-14 1 14 49.330 17.981 21.282 111.886 o
-14 1 15 98.544 139.078 24.966 75.305 o
-14 1 16 25.537 6.259 24.225 90.261 o
-14 1 17 320.298 347.214 32.379 39.950 o
-14 2 1 893.356 964.821 25.242 32.522 o
-14 2 2 1111.900 1083.070 29.893 24.742 o
-14 2 3 213.002 160.948 16.653 119.286 o
-14 2 4 2637.050 2643.970 50.249 7.934 o
-14 2 5 76.408 41.524 14.604 201.635 o
-14 2 6 749.693 761.240 28.532 33.419 o
-14 2 7 662.028 706.266 24.583 41.217 o
-14 2 8 2417.580 2487.980 51.771 8.315 o
-14 2 9 836.292 851.747 28.078 31.642 o
-14 2 10 715.016 712.979 26.470 37.162 o
-14 2 11 308.383 298.958 20.778 75.501 o
-14 2 12 88.165 124.743 21.254 100.695 o
-14 2 13 55.916 102.961 26.299 72.171 o
-14 2 14 21.068 19.463 22.650 102.607 o
-14 2 15 833.603 799.795 42.471 20.090 o
-14 2 16 659.739 670.372 45.981 19.351 o
-14 3 1 22.021 0.587 14.326 249.748 o
-14 3 2 1549.690 1673.940 39.432 14.823 o
-14 3 3 36.183 30.136 15.430 203.399 o
-14 3 4 12.639 -6.912 14.510 250.059 o
-14 3 5 527.803 503.163 24.990 47.330 o
-14 3 6 43.600 25.860 14.873 214.444 o
-14 3 7 1135.000 1194.580 33.291 21.817 o
-14 3 8 2.065 -27.470 15.064 238.756 o
-14 3 9 1087.640 1083.310 32.341 23.381 o
-14 3 10 621.444 640.605 27.313 38.845 o
-14 3 11 3.992 -34.295 18.479 158.429 o
-14 3 12 222.356 202.986 26.345 60.976 o
-14 3 13 15.053 3.698 24.392 90.066 o
-14 3 14 502.046 479.814 36.033 30.330 o
-14 3 15 35.381 53.007 29.005 62.084 o
-14 4 1 733.715 751.519 25.645 37.426 o
-14 4 2 21.053 5.696 15.715 208.889 o
-14 4 3 1432.070 1425.540 35.334 17.658 o
-14 4 4 4.603 -7.295 13.089 313.038 o
-14 4 5 120.440 120.654 18.305 122.997 o
-14 4 6 470.609 457.682 25.349 49.179 o
-14 4 7 266.170 265.463 23.936 66.243 o
-14 4 8 857.443 821.073 33.399 26.520 o
-14 4 9 306.786 277.901 26.239 56.161 o
-14 4 10 4.287 30.727 21.678 113.168 o
-14 4 11 471.551 452.729 29.477 40.870 o
-14 4 12 44.547 29.773 26.537 73.728 o
-14 4 13 417.450 404.217 36.885 30.844 o
-14 5 1 4.591 24.324 20.396 127.955 o
-14 5 2 1627.300 1675.680 44.532 12.974 o
-14 5 3 1.725 -1.764 16.265 205.078 o
-14 5 4 126.869 173.246 19.922 103.730 o
-14 5 5 74.813 59.721 20.964 108.745 o
-14 5 6 538.683 574.134 31.251 35.383 o
-14 5 7 162.146 123.398 26.045 66.985 o
-14 5 8 54.710 51.812 24.664 83.109 o
-14 5 9 80.556 64.183 23.337 89.170 o
-14 5 10 27.906 43.923 23.672 92.423 o
-13 0 2 7800.420 7436.370 143.652 1.216 o
-13 0 4 994.194 1030.750 29.985 26.384 o
-13 0 6 885.669 953.415 31.242 27.217 o
-13 0 8 2876.340 2939.550 76.671 5.012 o
-13 0 10 2455.960 2371.110 83.335 5.050 o
-13 0 12 2566.730 2497.720 76.918 5.432 o
-13 0 14 1128.100 1162.610 48.843 14.522 o
-13 0 16 490.446 499.011 38.801 27.213 o
-13 1 1 2027.740 2100.420 40.995 11.599 o
-13 1 2 34.656 23.155 8.408 559.033 o
-13 1 3 2836.160 2816.980 48.238 7.628 o
-13 1 4 384.187 431.436 17.714 77.302 o
-13 1 5 136.880 148.469 15.285 151.166 o
-13 1 6 2160.510 2250.250 49.544 9.450 o
-13 1 7 69.306 83.209 13.680 215.928 o
-13 1 8 33.063 32.947 13.643 253.534 o
-13 1 9 1224.900 1284.390 34.191 20.183 o
-13 1 10 36.798 71.412 16.221 178.383 o
-13 1 11 1508.270 1417.140 41.709 14.887 o
-13 1 12 16.052 -14.706 18.409 156.449 o
-13 1 13 2205.710 2275.920 58.651 7.971 o
-13 1 14 16.432 35.839 16.955 177.225 o
-13 1 15 370.469 334.664 24.223 58.396 o
-13 1 16 57.648 70.290 21.429 106.076 o
-13 1 17 41.446 61.242 24.390 85.522 o
-13 2 1 0.926 -14.555 10.861 459.570 o
-13 2 2 760.212 783.342 24.162 38.400 o
-13 2 3 21.246 5.980 12.518 319.128 o
-13 2 4 2541.430 2599.450 49.038 8.308 o
-13 2 5 2101.760 2142.530 45.903 10.364 o
-13 2 6 1420.340 1484.750 35.251 17.575 o
-13 2 7 708.772 724.557 24.475 39.943 o
-13 2 8 71.004 66.168 14.389 203.198 o
-13 2 9 87.707 84.713 15.511 171.672 o
-13 2 10 228.417 229.143 18.922 95.584 o
-13 2 11 319.051 308.212 19.729 78.989 o
-13 2 12 1570.500 1562.470 41.052 14.475 o
-13 2 13 11.354 -15.750 21.022 121.447 o
-13 2 14 903.185 936.261 38.513 21.642 o
-13 2 15 21.549 15.690 19.790 133.290 o
-13 2 16 209.397 208.924 24.677 67.949 o
-13 3 1 596.739 624.842 20.848 51.184 o
-13 3 2 326.508 326.873 20.016 76.422 o
-13 3 3 47.920 39.092 13.190 255.496 o
-13 3 4 99.893 83.758 14.847 179.043 o
-13 3 5 899.796 918.757 27.645 30.491 o
-13 3 6 2616.240 2712.000 56.266 7.236 o
-13 3 7 303.429 259.268 18.796 87.028 o
-13 3 8 600.276 536.563 22.531 49.318 o
-13 3 9 264.901 258.583 18.654 91.688 o
-13 3 10 558.684 551.144 26.219 43.336 o
-13 3 11 659.643 670.395 31.048 32.729 o
-13 3 12 405.405 356.219 27.188 48.713 o
-13 3 13 961.034 1036.790 41.445 19.085 o
-13 3 14 163.770 142.638 30.864 49.765 o
-13 3 15 663.340 643.599 53.586 15.283 o
-13 4 1 656.240 666.671 24.384 42.211 o
-13 4 2 466.160 486.341 19.671 63.383 o
-13 4 3 150.038 158.768 14.790 152.578 o
-13 4 4 1089.710 1110.440 28.175 26.022 o
-13 4 5 360.564 339.261 19.259 76.559 o
-13 4 6 1.468 -13.946 14.312 264.779 o
-13 4 7 1111.530 1072.990 30.688 24.271 o
-13 4 8 340.671 360.611 23.797 60.498 o
-13 4 9 1100.810 1164.960 39.309 18.890 o
-13 4 10 595.022 604.368 30.696 34.867 o
-13 4 11 181.441 142.301 22.949 80.138 o
-13 4 12 121.307 121.172 26.724 66.206 o
-13 4 13 30.499 46.190 28.368 65.159 o
-13 4 14 113.418 100.187 31.513 49.957 o
-13 5 1 197.946 189.177 19.701 96.093 o
-13 5 2 95.117 77.618 16.759 151.350 o
-13 5 3 96.806 96.035 15.829 162.000 o
-13 5 4 650.602 618.164 25.008 42.016 o
-13 5 5 18.712 0.427 19.573 138.229 o
-13 5 6 877.434 887.245 41.230 20.272 o
-13 5 7 18.968 -4.493 21.845 111.577 o
-13 5 8 1632.670 1580.800 47.474 12.330 o
-13 5 9 70.099 45.348 22.362 98.260 o
-13 5 10 146.656 147.882 23.999 76.858 o
-13 5 11 3.060 14.558 24.796 87.726 o
-13 6 1 109.264 97.223 23.672 83.275 o
-13 6 2 50.057 41.671 20.311 120.023 o
-13 6 3 179.556 188.135 22.312 81.988 o
-13 6 4 67.425 65.586 21.646 103.303 o
-13 6 5 238.395 218.954 25.111 64.409 o
-13 6 6 87.711 96.128 28.012 62.977 o
-12 0 2 3351.300 3240.290 68.331 5.050 o
-12 0 4 1899.540 2043.030 50.110 10.254 o
-12 0 6 6073.990 5762.080 141.071 1.528 o
-12 0 8 3928.970 3661.640 90.597 3.426 o
-12 0 10 1007.940 1062.130 46.798 16.094 o
-12 0 12 10.929 18.801 17.008 180.954 o
-12 0 14 606.768 641.975 29.742 35.615 o
-12 0 16 744.292 862.045 43.975 19.528 o
-12 0 18 73.778 30.114 34.178 44.638 o
-12 1 1 387.556 397.596 15.632 87.109 o
-12 1 2 498.138 531.074 16.332 69.758 o
-12 1 3 612.407 626.785 17.461 57.458 o
-12 1 4 465.481 489.242 16.750 72.285 o
-12 1 5 7252.040 6892.490 109.212 1.640 o
-12 1 6 163.765 157.191 14.642 150.951 o
-12 1 7 4850.350 4588.470 83.751 3.049 o
-12 1 8 2.075 -21.042 12.061 371.350 o
-12 1 9 2095.490 2162.070 48.071 9.968 o
-12 1 10 136.409 139.073 19.786 105.774 o
-12 1 11 99.498 65.084 18.463 130.066 o
-12 1 12 104.618 66.368 17.294 143.157 o
-12 1 13 87.248 82.600 16.629 154.617 o
-12 1 14 185.111 182.536 19.334 100.484 o
-12 1 15 980.137 1027.400 36.522 21.928 o
-12 1 16 4.700 -10.455 21.048 122.190 o
-12 1 17 375.328 411.745 32.636 37.761 o
-12 2 1 223.625 211.416 13.682 139.679 o
-12 2 2 81.332 77.776 12.119 250.342 o
-12 2 3 1462.270 1533.070 33.323 17.898 o
-12 2 4 1509.910 1573.290 33.410 17.411 o
-12 2 5 293.705 305.472 18.072 89.531 o
-12 2 6 1330.560 1367.920 31.946 20.096 o
-12 2 7 693.555 761.184 26.035 37.691 o
-12 2 8 766.195 815.074 26.264 35.284 o
-12 2 9 107.113 90.120 12.657 217.594 o
-12 2 10 1077.930 1094.540 32.232 23.494 o
-12 2 11 672.669 637.261 25.559 40.332 o
-12 2 12 145.859 141.608 18.994 110.937 o
-12 2 13 423.482 394.844 22.763 58.922 o
-12 2 14 525.271 494.756 26.829 43.895 o
-12 2 15 123.778 136.392 21.338 95.547 o
-12 2 16 880.852 913.947 40.443 20.646 o
-12 2 17 33.486 -9.696 24.245 89.697 o
-12 3 1 297.679 270.369 15.110 108.775 o
-12 3 2 1666.670 1735.760 35.128 15.410 o
-12 3 3 1766.590 1820.520 34.996 14.702 o
-12 3 4 736.292 729.993 25.213 38.189 o
-12 3 5 4194.130 4147.760 70.076 3.976 o
-12 3 6 2.059 -7.241 13.446 299.274 o
-12 3 7 655.087 713.220 23.582 42.875 o
-12 3 8 21.930 2.010 14.285 250.688 o
-12 3 9 1513.980 1504.980 38.307 15.814 o
-12 3 10 873.280 893.786 27.961 30.811 o
-12 3 11 158.059 152.210 18.531 112.384 o
-12 3 12 1133.510 1189.360 41.334 17.612 o
-12 3 13 26.127 8.766 23.403 96.344 o
-12 3 14 354.577 392.236 34.410 35.384 o
-12 3 15 48.276 9.703 35.987 41.075 o
-12 3 16 76.741 94.283 26.619 69.688 o
-12 4 1 973.775 984.469 26.171 30.124 o
-12 4 2 254.740 242.847 14.754 120.607 o
-12 4 3 2778.760 2929.820 48.248 7.628 o
-12 4 4 972.327 998.814 25.730 30.417 o
-12 4 5 12.304 -22.347 14.482 251.216 o
-12 4 6 382.786 371.433 20.233 70.065 o
-12 4 7 1.591 -24.608 14.026 275.543 o
-12 4 8 17.289 -4.121 14.733 239.905 o
-12 4 9 698.403 751.715 27.797 35.367 o
-12 4 10 193.819 164.857 23.142 77.396 o
-12 4 11 614.281 616.014 33.571 30.819 o
-12 4 12 47.292 36.030 24.654 84.335 o
-12 4 13 655.904 709.892 45.239 19.732 o
-12 4 14 213.505 210.599 36.489 35.659 o
-12 5 1 12.827 25.306 14.881 230.653 o
-12 5 2 1297.890 1317.420 31.449 20.827 o
-12 5 3 51.042 20.067 14.580 219.601 o
-12 5 4 30.374 23.068 14.944 220.018 o
-12 5 5 226.999 206.924 20.995 84.532 o
-12 5 6 105.470 147.287 24.187 78.731 o
-12 5 7 39.668 15.158 22.531 101.803 o
-12 5 8 607.828 569.751 34.309 30.371 o
-12 5 9 96.142 104.777 21.976 95.411 o
-12 5 10 53.531 22.276 20.573 118.192 o
-12 5 11 48.617 40.376 23.279 93.588 o
-12 5 12 1598.310 1538.050 61.040 9.355 o
-12 6 1 442.881 429.231 27.015 46.824 o
-12 6 2 67.914 39.152 19.481 126.481 o
-12 6 3 681.369 724.284 28.803 34.675 o
-12 6 4 79.344 51.253 19.282 125.684 o
-12 6 5 32.111 41.332 20.492 120.895 o
-12 6 6 54.010 73.155 19.503 125.699 o
-12 6 7 71.643 60.266 25.361 77.493 o
-12 6 8 99.490 79.849 33.163 46.069 o
-11 0 2 5415.270 5095.040 114.871 2.083 o
-11 0 4 366.327 439.911 19.935 69.982 o
-11 0 6 5.229 -9.726 16.231 204.402 o
-11 0 8 1168.580 1248.100 42.254 16.829 o
-11 0 10 2811.120 2696.660 78.132 5.055 o
-11 0 12 2520.100 2589.590 65.799 6.454 o
-11 0 14 369.640 352.674 25.152 55.327 o
-11 0 16 135.874 125.716 28.531 58.376 o
-11 0 18 23.816 38.446 34.166 45.681 o
-11 1 1 3788.230 3665.000 53.859 5.288 o
-11 1 2 465.377 476.328 14.808 79.255 o
-11 1 3 2328.230 2305.950 40.588 10.387 o
-11 1 4 4.163 5.252 9.551 572.569 o
-11 1 5 30.653 28.147 9.750 450.427 o
-11 1 6 64.511 60.497 12.298 263.565 o
-11 1 7 112.834 86.181 13.966 189.464 o
-11 1 8 13.239 17.880 9.547 524.221 o
-11 1 9 3789.850 3699.490 83.861 3.764 o
-11 1 10 376.040 389.018 23.796 58.205 o
-11 1 11 2592.020 2701.400 62.538 6.622 o
-11 1 12 114.287 72.064 13.742 196.047 o
-11 1 13 1315.750 1313.180 35.474 18.770 o
-11 1 14 48.373 45.377 14.905 206.693 o
-11 1 15 239.959 245.574 19.788 88.349 o
-11 1 16 38.965 20.899 18.333 149.329 o
-11 1 17 12.343 -13.108 22.442 106.632 o
-11 1 18 94.306 92.576 24.455 79.963 o
-11 2 1 50.310 43.486 10.377 364.111 o
-11 2 2 5762.460 5554.170 82.952 2.542 o
-11 2 3 4221.060 4238.310 69.806 3.940 o
-11 2 4 325.128 290.066 14.557 106.773 o
-11 2 5 15.433 2.451 10.420 461.002 o
-11 2 6 23.371 35.591 12.002 324.538 o
-11 2 7 1600.480 1661.550 39.812 14.492 o
-11 2 8 4883.630 4625.800 79.399 3.152 o
-11 2 9 1019.120 981.015 27.331 28.482 o
-11 2 10 3007.670 3060.280 61.471 5.984 o
-11 2 11 50.668 27.660 16.234 180.941 o
-11 2 12 1894.620 1851.780 48.420 10.868 o
-11 2 13 165.996 140.582 16.085 135.720 o
-11 2 14 756.964 814.358 32.514 28.627 o
-11 2 15 98.343 75.068 18.102 133.536 o
-11 2 16 163.919 172.592 24.978 70.244 o
-11 2 17 343.947 347.079 32.302 39.611 o
-11 3 1 3177.420 3133.280 47.007 6.891 o
-11 3 2 2200.760 2357.720 39.099 10.949 o
-11 3 3 555.153 566.073 17.501 61.981 o
-11 3 4 2072.560 2180.990 44.182 10.708 o
-11 3 5 534.567 568.413 21.384 53.692 o
-11 3 6 3000.130 3040.550 53.503 6.679 o
-11 3 7 462.492 467.950 19.177 65.594 o
-11 3 8 1602.550 1537.380 36.269 15.943 o
-11 3 9 152.048 138.121 16.178 137.995 o
-11 3 10 22.635 11.780 14.657 235.509 o
-11 3 11 1115.720 1054.750 32.998 22.825 o
-11 3 12 11.554 8.493 16.955 183.653 o
-11 3 13 237.306 195.862 26.122 61.260 o
-11 3 14 259.286 273.512 27.463 54.378 o
-11 3 15 4.676 -22.000 23.243 100.309 o
-11 3 16 55.722 77.257 27.864 65.493 o
-11 4 1 207.299 196.111 13.541 147.059 o
-11 4 2 729.567 726.421 20.680 44.981 o
-11 4 3 275.169 230.087 14.866 117.292 o
-11 4 4 2.428 -7.584 11.303 421.694 o
-11 4 5 2623.310 2621.560 51.493 7.835 o
-11 4 6 28.013 34.965 15.874 195.708 o
-11 4 7 889.737 958.332 28.756 29.313 o
-11 4 8 120.105 99.396 17.438 134.462 o
-11 4 9 999.631 996.802 28.577 27.638 o
-11 4 10 291.445 321.817 22.730 67.869 o
-11 4 11 181.241 215.489 23.642 74.069 o
-11 4 12 270.447 244.141 40.571 28.800 o
-11 4 13 42.903 10.924 28.681 64.028 o
-11 4 14 54.794 46.398 29.876 58.060 o
-11 4 15 627.505 619.949 42.819 21.907 o
-11 5 1 9.825 9.665 13.696 277.866 o
-11 5 2 174.104 165.696 15.725 135.152 o
-11 5 3 1.808 -1.004 13.035 318.561 o
-11 5 4 1392.380 1461.730 33.969 18.367 o
-11 5 5 2.958 -15.726 15.095 237.239 o
-11 5 6 980.022 991.330 31.864 25.358 o
-11 5 7 3.472 -1.145 20.350 130.875 o
-11 5 8 848.104 772.195 35.892 24.802 o
-11 5 9 8.154 8.984 18.892 149.551 o
-11 5 10 5.578 -4.821 20.631 126.995 o
-11 5 11 56.142 0.716 27.388 69.568 o
-11 5 12 36.000 66.985 25.020 81.720 o
-11 6 1 576.170 565.126 26.154 42.789 o
-11 6 2 0.603 -35.366 16.093 210.013 o
-11 6 3 178.220 163.733 19.827 98.874 o
-11 6 4 9.533 -4.747 17.933 166.515 o
-11 6 5 1059.770 1079.300 34.108 22.535 o
-11 6 6 4.803 5.778 18.414 158.546 o
-11 6 7 526.123 571.937 31.622 35.097 o
-11 6 8 109.418 136.105 21.826 93.569 o
-11 6 9 471.664 379.552 37.700 29.319 o
-10 0 2 2134.310 2079.750 48.645 9.874 o
-10 0 4 3841.570 3756.450 73.139 4.205 o
-10 0 6 7475.440 7223.690 158.977 1.137 o
-10 0 8 2485.290 2389.520 67.659 6.426 o
-10 0 10 8.802 1.885 13.716 281.148 o
-10 0 12 83.063 75.395 16.848 153.479 o
-10 0 14 890.279 1003.400 42.776 18.894 o
-10 0 16 345.617 298.774 37.511 31.614 o
-10 0 18 914.895 943.127 66.550 9.945 o
-10 1 1 2450.160 2428.900 37.324 10.340 o
-10 1 2 134.543 123.802 9.313 266.722 o
-10 1 3 2821.900 2707.020 48.461 7.731 o
-10 1 4 117.402 97.067 10.363 264.464 o
-10 1 5 15174.400 14559.100 235.348 0.403 o
-10 1 6 0.244 -17.631 10.477 495.481 o
-10 1 7 1355.030 1403.490 33.046 19.255 o
-10 1 8 868.239 902.381 31.594 27.460 o
-10 1 9 754.145 783.656 26.525 35.529 o
-10 1 10 308.488 249.621 17.383 94.745 o
-10 1 11 170.389 156.149 17.780 116.770 o
-10 1 12 116.993 138.840 15.676 152.571 o
-10 1 13 467.540 480.132 19.575 63.761 o
-10 1 14 290.230 283.722 21.060 76.131 o
-10 1 15 541.921 529.962 24.977 46.487 o
-10 1 16 4.856 27.774 19.067 145.487 o
-10 1 17 914.056 1002.510 41.023 19.750 o
-10 1 18 166.472 111.682 27.345 61.786 o
-10 2 1 839.568 887.904 20.687 39.461 o
-10 2 2 1523.300 1581.370 30.869 18.243 o
-10 2 3 1073.020 1081.680 23.007 30.304 o
-10 2 4 3166.650 3208.350 53.573 6.324 o
-10 2 5 3.568 -7.990 9.627 574.998 o
-10 2 6 5357.080 5170.790 81.751 2.782 o
-10 2 7 713.880 696.459 22.530 43.074 o
-10 2 8 2003.570 2005.470 39.151 12.242 o
-10 2 9 48.629 48.579 13.869 231.976 o
-10 2 10 679.865 729.128 23.508 42.076 o
-10 2 11 892.775 964.940 30.435 27.740 o
-10 2 12 256.955 227.641 21.185 80.198 o
-10 2 13 56.013 34.072 14.280 221.023 o
-10 2 14 366.793 400.981 26.034 52.125 o
-10 2 15 74.005 42.778 20.709 112.380 o
-10 2 16 233.126 150.641 31.268 46.679 o
-10 2 17 14.194 19.530 33.156 48.925 o
-10 3 1 1532.450 1622.380 29.855 18.405 o
-10 3 2 1465.340 1478.710 29.317 19.704 o
-10 3 3 2146.750 2283.400 39.552 11.167 o
-10 3 4 582.609 593.098 23.916 46.267 o
-10 3 5 1008.680 991.229 28.499 27.615 o
-10 3 6 37.372 32.025 11.804 319.902 o
-10 3 7 2634.030 2622.210 46.444 8.412 o
-10 3 8 502.957 472.227 19.099 63.343 o
-10 3 9 17.182 -4.097 13.958 266.069 o
-10 3 10 1013.770 1047.380 30.868 25.389 o
-10 3 11 92.623 118.555 18.747 123.386 o
-10 3 12 966.242 960.407 30.654 26.645 o
-10 3 13 356.379 341.874 24.160 59.061 o
-10 3 14 28.384 1.564 18.626 149.733 o
-10 3 15 479.428 521.079 34.715 32.020 o
-10 3 16 19.134 7.249 23.985 92.558 o
-10 4 1 1009.130 1030.420 24.345 30.733 o
-10 4 2 324.900 331.080 15.007 101.313 o
-10 4 3 700.741 718.941 19.859 47.376 o
-10 4 4 83.406 82.177 12.875 227.843 o
-10 4 5 2.703 -9.287 11.040 441.209 o
-10 4 6 503.741 478.443 20.615 59.007 o
-10 4 7 787.986 841.613 26.573 34.233 o
-10 4 8 666.273 693.400 25.485 39.908 o
-10 4 9 1939.030 1991.020 45.066 11.230 o
-10 4 10 4.001 2.022 15.830 214.871 o
-10 4 11 912.385 872.590 38.583 21.777 o
-10 4 12 33.035 5.697 19.311 138.366 o
-10 4 13 381.806 454.448 30.374 41.258 o
-10 4 14 84.482 73.561 26.110 72.318 o
-10 4 15 157.639 139.481 27.771 59.971 o
-10 5 1 202.680 207.309 15.910 123.567 o
-10 5 2 820.009 819.414 22.672 38.420 o
-10 5 3 103.281 89.210 13.724 197.447 o
-10 5 4 63.598 50.374 12.864 250.633 o
-10 5 5 219.592 222.665 16.512 114.317 o
-10 5 6 39.988 17.032 15.263 208.638 o
-10 5 7 3.605 -2.533 16.523 197.979 o
-10 5 8 1572.220 1571.420 40.454 14.635 o
-10 5 9 17.538 9.915 14.921 231.195 o
-10 5 10 786.335 811.760 33.909 26.963 o
-10 5 11 89.161 96.633 23.801 84.092 o
-10 5 12 737.408 747.223 39.118 23.383 o
-10 5 13 36.163 24.889 20.601 120.346 o
-10 6 1 1398.160 1450.590 36.273 17.415 o
-10 6 2 7.285 -3.159 16.624 194.121 o
-10 6 3 307.434 338.881 21.730 70.269 o
-10 6 4 121.603 112.028 19.044 116.261 o
-10 6 5 47.014 42.592 16.231 179.655 o
-10 6 6 1.045 13.338 16.853 188.800 o
-10 6 7 345.394 308.450 23.425 62.777 o
-10 6 8 6.544 -28.976 19.867 136.681 o
-10 6 9 506.888 491.327 31.393 36.528 o
-10 6 10 23.804 33.345 29.704 60.131 o
-9 0 2 10527.200 10465.300 203.830 0.653 o
-9 0 4 506.502 542.535 19.601 59.907 o
-9 0 6 3873.140 3660.910 84.281 3.712 o
-9 0 8 3681.730 3392.990 81.283 4.030 o
-9 0 10 2899.570 2761.890 63.829 6.086 o
-9 0 12 1071.160 1101.370 40.392 18.732 o
-9 0 14 991.990 1056.810 44.838 17.093 o
-9 0 16 614.343 660.195 46.330 19.417 o
-9 0 18 688.188 692.144 59.812 12.634 o
-9 1 1 5078.250 4894.670 67.281 3.335 o
-9 1 2 72.361 73.432 8.659 392.008 o
-9 1 3 2646.860 2605.790 45.190 8.554 o
-9 1 4 1402.890 1424.090 28.968 20.622 o
-9 1 5 17.491 24.424 10.230 447.261 o
-9 1 6 2579.870 2696.810 51.425 7.854 o
-9 1 7 3150.740 3317.140 76.030 4.697 o
-9 1 8 280.730 262.095 16.115 105.210 o
-9 1 9 4100.720 3944.210 72.392 4.005 o
-9 1 10 92.670 62.906 13.438 214.749 o
-9 1 11 2259.570 2351.940 45.796 9.682 o
-9 1 12 18.587 13.887 12.006 342.883 o
-9 1 13 1119.880 1150.370 31.150 23.473 o
-9 1 14 1.516 -12.887 15.789 217.690 o
-9 1 15 759.990 782.949 28.353 33.248 o
-9 1 16 24.606 8.011 20.270 127.431 o
-9 1 17 150.985 90.287 28.951 56.999 o
-9 1 18 203.156 219.551 31.580 45.795 o
-9 2 1 259.710 272.075 10.733 150.339 o
-9 2 2 1847.710 1840.980 30.263 15.500 o
-9 2 3 1075.000 1185.470 23.408 29.124 o
-9 2 4 1179.070 1262.840 27.349 24.560 o
-9 2 5 497.885 492.629 17.324 68.156 o
-9 2 6 767.135 847.886 23.695 38.072 o
-9 2 7 3188.850 3114.960 53.452 6.366 o
-9 2 8 3071.350 3142.100 57.890 6.147 o
-9 2 9 443.890 468.460 18.637 68.413 o
-9 2 10 981.284 1004.130 28.528 27.878 o
-9 2 11 15.088 9.294 13.901 266.213 o
-9 2 12 935.516 949.083 27.824 29.536 o
-9 2 13 422.430 441.738 21.334 62.039 o
-9 2 14 557.725 561.064 25.101 45.289 o
-9 2 15 243.025 229.888 21.524 79.505 o
-9 2 16 92.995 67.572 24.959 78.070 o
-9 2 17 35.851 25.600 32.088 51.483 o
-9 2 18 182.830 171.045 32.451 44.783 o
-9 3 1 1670.940 1647.760 27.688 18.048 o
-9 3 2 1775.700 1846.960 32.607 15.249 o
-9 3 3 794.630 827.169 20.313 41.994 o
-9 3 4 1854.260 1921.310 35.706 13.844 o
-9 3 5 65.254 56.568 12.073 271.746 o
-9 3 6 527.436 522.656 18.877 61.204 o
-9 3 7 165.787 153.881 14.500 152.604 o
-9 3 8 343.484 339.090 18.993 79.043 o
-9 3 9 942.261 929.055 27.036 30.297 o
-9 3 10 163.571 176.992 15.637 137.152 o
-9 3 11 1733.690 1777.030 45.295 12.206 o
-9 3 12 12.419 -9.374 14.889 238.022 o
-9 3 13 498.492 457.459 22.389 55.168 o
-9 3 14 647.860 662.794 31.178 32.826 o
-9 3 15 56.205 29.430 22.631 98.409 o
-9 3 16 496.806 500.198 35.359 31.097 o
-9 3 17 16.071 20.070 26.512 75.858 o
-9 4 1 1792.380 1854.020 33.161 14.986 o
-9 4 2 385.118 396.874 15.187 89.356 o
-9 4 3 1341.590 1352.050 27.187 22.393 o
-9 4 4 6.049 10.299 11.663 382.310 o
-9 4 5 4432.690 4340.220 64.441 3.975 o
-9 4 6 251.451 262.742 15.144 116.447 o
-9 4 7 217.010 156.018 13.908 145.745 o
-9 4 8 536.835 551.134 19.489 58.446 o
-9 4 9 1434.540 1438.770 36.074 17.303 o
-9 4 10 85.376 49.810 16.233 165.940 o
-9 4 11 242.570 225.364 20.102 87.283 o
-9 4 12 459.898 431.458 30.307 39.887 o
-9 4 13 17.317 49.610 20.478 122.742 o
-9 4 14 4.764 8.255 22.846 103.334 o
-9 4 15 686.320 762.600 37.776 24.885 o
-9 5 1 82.727 84.571 13.594 210.801 o
-9 5 2 1003.600 996.872 23.967 31.441 o
-9 5 3 144.798 95.612 12.945 192.681 o
-9 5 4 3506.280 3513.320 53.879 5.685 o
-9 5 5 1.677 -15.766 12.327 356.162 o
-9 5 6 1249.160 1233.670 29.899 22.484 o
-9 5 7 70.018 68.365 15.578 179.313 o
-9 5 8 131.323 124.148 19.012 114.169 o
-9 5 9 135.773 139.568 17.356 128.326 o
-9 5 10 45.283 56.782 17.673 153.330 o
-9 5 11 134.684 148.562 22.174 88.265 o
-9 5 12 6.647 -3.892 21.820 113.478 o
-9 5 13 5.550 57.828 24.167 90.179 o
-9 6 1 23.247 -15.362 15.591 212.359 o
-9 6 2 3.714 -21.131 15.130 235.696 o
-9 6 3 739.109 754.109 26.427 36.267 o
-9 6 4 48.731 14.637 16.514 178.440 o
-9 6 5 1470.410 1463.780 34.847 17.478 o
-9 6 6 2.821 4.410 15.795 215.795 o
-9 6 7 108.237 123.255 18.786 119.991 o
-9 6 8 1.824 -3.876 19.341 145.177 o
-9 6 9 190.541 179.557 26.002 64.310 o
-9 6 10 16.477 9.451 26.740 74.888 o
-9 7 1 1.152 22.002 53.950 18.666 o
-9 7 2 602.862 562.338 34.180 30.642 o
-9 7 3 42.145 70.159 123.198 3.577 o
-8 0 2 14069.400 13977.100 277.584 0.368 o
-8 0 4 5081.330 4776.980 91.583 2.717 o
-8 0 6 5697.420 5215.090 112.090 2.059 o
-8 0 8 2569.340 2639.590 60.450 6.910 o
-8 0 10 1.726 0.990 13.662 289.775 o
-8 0 12 139.220 147.523 20.537 99.091 o
-8 0 14 3961.280 3902.990 100.956 2.992 o
-8 0 16 1270.110 1335.550 62.127 9.965 o
-8 0 18 461.693 434.928 62.740 12.417 o
-8 1 1 9346.140 9166.410 113.571 1.170 o
-8 1 2 623.721 674.282 15.635 59.442 o
-8 1 3 7851.880 7563.100 109.365 1.491 o
-8 1 4 40.011 34.893 9.420 446.288 o
-8 1 5 3684.680 3501.600 66.786 4.744 o
-8 1 6 173.719 159.134 13.204 166.197 o
-8 1 7 342.054 350.321 15.981 92.839 o
-8 1 8 17.664 8.684 9.783 502.601 o
-8 1 9 584.005 603.462 19.646 54.658 o
-8 1 10 508.690 528.250 18.854 62.134 o
-8 1 11 107.761 80.118 11.882 238.233 o
-8 1 12 48.729 41.032 12.136 290.436 o
-8 1 13 458.802 497.566 20.993 59.737 o
-8 1 14 32.779 13.737 14.918 221.887 o
-8 1 15 1951.760 1963.430 45.117 11.223 o
-8 1 16 96.740 69.375 21.516 100.780 o
-8 1 17 466.821 459.278 34.263 33.279 o
-8 1 18 13.042 53.120 30.140 58.477 o
-8 2 1 933.701 947.572 17.468 39.684 o
-8 2 2 6197.030 5934.530 77.623 2.433 o
-8 2 3 29.912 25.669 7.901 625.125 o
-8 2 4 8044.330 7679.920 109.264 1.455 o
-8 2 5 918.420 944.884 23.977 33.484 o
-8 2 6 5337.060 5045.500 83.994 2.760 o
-8 2 7 19.844 7.461 9.985 480.879 o
-8 2 8 723.062 761.644 21.196 43.852 o
-8 2 9 1197.490 1288.220 29.980 22.682 o
-8 2 10 0.347 7.218 11.259 422.042 o
-8 2 11 1362.070 1396.070 34.080 18.770 o
-8 2 12 415.500 433.488 20.453 65.393 o
-8 2 13 79.952 40.770 14.710 197.963 o
-8 2 14 887.292 905.970 30.076 28.530 o
-8 2 15 212.259 207.469 20.948 86.068 o
-8 2 16 95.718 93.065 26.474 69.383 o
-8 2 17 2.399 -38.513 27.898 69.850 o
-8 2 18 840.441 837.005 51.341 15.273 o
-8 3 1 1183.500 1184.330 22.613 28.010 o
-8 3 2 145.092 152.588 10.952 215.220 o
-8 3 3 1660.090 1746.990 31.939 16.409 o
-8 3 4 15.782 7.905 9.009 588.725 o
-8 3 5 1450.820 1510.550 32.504 18.383 o
-8 3 6 1116.250 1151.530 28.321 25.344 o
-8 3 7 278.156 251.490 15.270 112.116 o
-8 3 8 2252.260 2213.030 43.600 10.245 o
-8 3 9 218.960 230.395 16.984 110.167 o
-8 3 10 1025.410 1003.640 29.271 26.709 o
-8 3 11 32.726 35.017 15.347 205.823 o
-8 3 12 1129.910 1111.580 39.816 18.615 o
-8 3 13 643.667 667.752 25.296 41.087 o
-8 3 14 7.722 21.066 17.910 164.395 o
-8 3 15 92.293 117.332 22.447 91.802 o
-8 3 16 190.449 193.406 27.845 57.297 o
-8 3 17 200.524 169.560 28.934 53.861 o
-8 4 1 2575.310 2573.890 39.404 9.493 o
-8 4 2 550.299 556.833 15.829 66.789 o
-8 4 3 22.529 11.038 11.186 385.521 o
-8 4 4 1110.470 1075.880 24.130 28.896 o
-8 4 5 138.837 103.209 12.204 207.344 o
-8 4 6 321.113 335.715 16.875 91.369 o
-8 4 7 1795.400 1885.060 36.689 13.948 o
-8 4 8 514.943 491.823 20.029 59.655 o
-8 4 9 136.338 143.336 19.224 110.187 o
-8 4 10 0.544 10.685 16.729 192.278 o
-8 4 11 566.412 575.182 24.585 45.789 o
-8 4 12 89.819 95.445 18.515 128.449 o
-8 4 13 405.177 499.969 31.089 38.955 o
-8 4 14 221.346 214.476 24.473 67.977 o
-8 4 15 13.108 49.102 25.298 82.299 o
-8 4 16 261.825 238.925 41.547 27.737 o
-8 5 1 300.573 283.194 15.972 102.012 o
-8 5 2 1789.640 1954.510 37.130 13.702 o
-8 5 3 2.794 -4.563 11.542 403.977 o
-8 5 4 306.191 297.388 15.267 104.608 o
-8 5 5 320.197 319.062 16.139 96.342 o
-8 5 6 38.556 28.455 12.975 273.782 o
-8 5 7 1.916 1.242 12.440 348.649 o
-8 5 8 1354.620 1362.540 32.957 19.455 o
-8 5 9 106.251 98.003 15.468 164.409 o
-8 5 10 230.390 266.853 20.283 85.496 o
-8 5 11 10.434 3.326 19.121 146.178 o
-8 5 12 867.624 883.864 36.407 23.663 o
-8 5 13 5.249 7.486 22.366 107.757 o
-8 5 14 251.760 256.154 32.499 42.134 o
-8 6 1 731.386 747.276 25.123 38.223 o
-8 6 2 1.875 8.553 15.313 228.806 o
-8 6 3 11.982 -24.838 15.469 221.225 o
-8 6 4 0.909 -8.607 15.092 238.545 o
-8 6 5 117.395 113.548 17.721 130.394 o
-8 6 6 112.974 131.782 17.372 133.376 o
-8 6 7 819.231 819.255 28.465 31.792 o
-8 6 8 11.440 -16.731 19.119 146.349 o
-8 6 9 208.303 197.693 25.206 66.131 o
-8 6 10 17.083 15.577 24.552 88.247 o
-8 6 11 367.696 399.782 29.281 44.470 o
-8 7 1 247.521 189.405 23.348 72.002 o
-8 7 2 25.750 10.325 19.873 131.949 o
-8 7 3 1.947 -21.472 19.748 139.251 o
-8 7 4 4.458 -30.165 20.356 130.618 o
-8 7 5 288.314 261.732 28.020 51.960 o
-7 0 2 67.309 59.032 10.882 311.158 o
-7 0 4 3334.120 3363.290 71.288 4.827 o
-7 0 6 2959.730 2759.410 60.231 6.331 o
-7 0 8 2253.420 2200.370 59.209 7.878 o
-7 0 10 3560.240 3341.440 79.346 4.218 o
-7 0 12 6677.880 6212.650 138.881 1.450 o
-7 0 14 38.849 48.949 24.070 88.389 o
-7 0 16 38.344 10.649 28.450 65.250 o
-7 0 18 854.003 927.550 93.879 5.559 o
-7 1 1 1764.610 1746.400 28.153 16.900 o
-7 1 2 1535.170 1560.870 27.683 19.446 o
-7 1 3 81.188 106.197 10.075 301.404 o
-7 1 4 541.436 558.060 18.022 61.666 o
-7 1 5 1097.300 1148.200 27.626 26.071 o
-7 1 6 22.707 27.005 11.527 354.185 o
-7 1 7 6673.270 6364.870 108.235 1.803 o
-7 1 8 185.626 188.453 11.719 176.971 o
-7 1 9 1978.940 1930.870 41.237 12.016 o
-7 1 10 151.516 159.763 12.391 185.895 o
-7 1 11 7019.750 6614.100 113.856 1.651 o
-7 1 12 68.466 63.021 12.963 240.406 o
-7 1 13 216.623 202.508 17.358 109.696 o
-7 1 14 639.913 670.434 25.616 40.650 o
-7 1 15 97.564 82.639 16.499 153.750 o
-7 1 16 216.120 194.814 24.002 70.873 o
-7 1 17 54.283 51.287 24.774 82.473 o
-7 1 18 260.534 256.040 42.537 26.545 o
-7 2 1 231.921 247.025 9.786 172.475 o
-7 2 2 4171.040 4053.370 56.080 4.625 o
-7 2 3 2072.990 2149.550 35.321 12.492 o
-7 2 4 372.696 404.085 15.439 89.164 o
-7 2 5 1110.340 1147.190 27.677 25.878 o
-7 2 6 116.755 83.340 11.734 235.127 o
-7 2 7 548.841 610.780 18.065 59.749 o
-7 2 8 722.910 752.664 19.305 46.895 o
-7 2 9 22.197 11.743 10.314 444.417 o
-7 2 10 1751.560 1756.920 40.601 13.386 o
-7 2 11 17.485 -4.937 11.308 394.901 o
-7 2 12 218.255 173.592 14.991 132.345 o
-7 2 13 328.022 335.317 19.607 77.749 o
-7 2 14 445.173 426.012 22.618 57.610 o
-7 2 15 45.550 47.490 18.936 136.545 o
-7 2 16 32.327 28.835 24.859 84.434 o
-7 2 17 536.363 483.924 39.309 26.302 o
-7 2 18 139.279 134.156 36.987 36.509 o
-7 3 1 669.473 702.030 16.492 54.818 o
-7 3 2 2416.960 2528.680 38.068 10.182 o
-7 3 3 11.792 24.358 7.710 743.651 o
-7 3 4 3889.630 3688.480 50.221 5.363 o
-7 3 5 997.420 1049.590 22.634 32.232 o
-7 3 6 211.290 221.443 13.952 138.736 o
-7 3 7 894.300 991.040 26.160 31.391 o
-7 3 8 1300.830 1291.190 31.431 20.924 o
-7 3 9 6379.650 6154.890 102.730 1.959 o
-7 3 10 71.569 82.800 13.803 212.066 o
-7 3 11 387.624 420.432 21.192 64.965 o
-7 3 12 8.755 13.404 14.092 262.512 o
-7 3 13 190.080 194.550 16.453 122.115 o
-7 3 14 69.705 90.570 17.519 145.444 o
-7 3 15 223.942 171.263 23.259 74.530 o
-7 3 16 406.587 398.273 35.690 32.635 o
-7 3 17 25.852 17.733 28.238 66.625 o
-7 4 1 2967.460 3049.910 42.798 7.700 o
-7 4 2 5.733 -3.693 9.177 622.450 o
-7 4 3 934.256 949.141 20.941 36.138 o
-7 4 4 11.668 7.514 10.355 469.161 o
-7 4 5 3131.020 3067.300 51.003 6.682 o
-7 4 6 109.304 103.320 11.123 248.450 o
-7 4 7 194.663 184.661 13.832 148.653 o
-7 4 8 775.716 819.296 24.875 36.730 o
-7 4 9 376.413 387.134 20.282 69.792 o
-7 4 10 482.680 476.712 22.050 56.296 o
-7 4 11 1039.800 1059.570 30.913 24.988 o
-7 4 12 240.521 267.290 22.390 74.214 o
-7 4 13 265.411 231.940 28.089 53.062 o
-7 4 14 19.050 9.875 22.805 102.006 o
-7 4 15 358.456 380.909 33.048 37.663 o
-7 4 16 0.868 -14.134 26.242 79.024 o
-7 5 1 274.637 271.970 15.899 106.799 o
-7 5 2 1655.050 1742.040 32.832 16.173 o
-7 5 3 34.639 33.502 11.776 323.382 o
-7 5 4 1311.350 1306.900 28.237 22.392 o
-7 5 5 0.521 -2.539 11.756 393.173 o
-7 5 6 835.486 871.214 22.993 37.060 o
-7 5 7 79.591 72.346 13.387 220.302 o
-7 5 8 58.464 44.326 15.304 193.681 o
-7 5 9 113.357 125.733 16.810 140.549 o
-7 5 10 190.037 125.566 24.014 74.630 o
-7 5 11 47.176 40.523 19.790 126.414 o
-7 5 12 923.087 986.130 37.764 21.770 o
-7 5 13 14.456 38.560 23.514 95.151 o
-7 5 14 521.745 484.544 30.832 37.178 o
-7 6 1 1667.150 1698.130 37.539 14.773 o
-7 6 2 48.620 24.394 14.940 210.699 o
-7 6 3 822.931 849.489 26.581 33.490 o
-7 6 4 24.325 6.333 14.492 241.149 o
-7 6 5 819.851 818.717 25.774 34.747 o
-7 6 6 9.823 -0.351 15.935 209.820 o
-7 6 7 266.809 237.436 21.617 76.982 o
-7 6 8 47.161 35.315 20.241 121.748 o
-7 6 9 226.994 200.581 25.927 62.343 o
-7 6 10 97.505 77.123 24.774 78.469 o
-7 6 11 138.296 180.971 27.409 61.259 o
-7 7 1 148.189 110.783 22.183 88.697 o
-7 7 2 736.759 740.989 30.381 31.689 o
-7 7 3 5.457 -13.208 19.318 144.716 o
-7 7 4 488.077 458.785 29.354 40.637 o
-7 7 5 20.257 10.280 22.069 108.558 o
-7 7 6 8.970 -16.535 24.387 90.786 o
-6 0 2 9786.210 9706.600 186.698 0.761 o
-6 0 4 25361.000 26417.400 644.729 0.086 o
-6 0 6 6182.870 6150.750 133.598 1.579 o
-6 0 8 2286.150 2327.170 57.020 8.009 o
-6 0 10 2983.010 3042.120 74.483 5.038 o
-6 0 12 1221.160 1259.420 43.239 16.105 o
-6 0 14 1283.640 1265.450 53.678 12.201 o
-6 0 16 744.588 795.875 53.462 14.781 o
-6 0 18 310.140 298.957 53.731 17.137 o
-6 1 1 13058.200 13192.500 165.928 0.606 o
-6 1 2 447.417 479.482 12.915 87.515 o
-6 1 3 3401.030 3246.360 51.661 6.130 o
-6 1 4 757.699 844.329 27.446 33.777 o
-6 1 5 3478.150 3355.620 60.287 5.390 o
-6 1 6 3282.190 3181.330 58.772 5.803 o
-6 1 7 3535.020 3360.790 55.911 5.609 o
-6 1 8 818.983 866.636 22.763 37.768 o
-6 1 9 57.639 54.624 10.035 362.496 o
-6 1 10 672.581 690.483 19.470 49.584 o
-6 1 11 551.403 557.004 18.985 58.798 o
-6 1 12 228.029 215.300 15.475 122.006 o
-6 1 13 841.867 905.197 32.059 27.368 o
-6 1 14 386.717 356.673 21.752 64.945 o
-6 1 15 2956.770 3058.980 61.862 6.013 o
-6 1 16 72.716 16.570 20.292 118.658 o
-6 1 17 508.303 556.324 37.220 28.409 o
-6 1 18 12.479 -12.080 33.895 47.109 o
-6 2 1 219.417 245.255 9.672 178.769 o
-6 2 2 2435.620 2404.350 34.768 10.803 o
-6 2 3 149.681 144.226 9.495 243.655 o
-6 2 4 904.170 884.139 23.230 35.147 o
-6 2 5 5.274 0.280 9.565 575.716 o
-6 2 6 1785.310 1772.970 32.249 15.502 o
-6 2 7 2677.900 2668.500 43.992 8.561 o
-6 2 8 42.084 28.991 9.619 434.604 o
-6 2 9 1213.620 1327.860 31.038 21.750 o
-6 2 10 525.928 565.203 18.163 61.968 o
-6 2 11 13.275 11.967 11.274 394.159 o
-6 2 12 464.782 504.983 19.538 63.322 o
-6 2 13 804.936 929.076 29.291 30.300 o
-6 2 14 3162.690 3290.900 72.621 4.913 o
-6 2 15 55.526 55.667 17.951 146.859 o
-6 2 16 1707.730 1778.160 61.346 8.868 o
-6 2 17 719.082 679.222 41.113 22.282 o
-6 2 18 448.672 387.736 43.889 23.190 o
-6 3 1 1765.900 1806.020 27.883 16.773 o
-6 3 2 68.418 75.204 9.085 376.497 o
-6 3 3 2520.080 2518.430 34.996 10.320 o
-6 3 4 29.005 31.378 8.585 547.220 o
-6 3 5 2495.660 2421.730 39.527 9.900 o
-6 3 6 293.728 292.098 14.288 113.162 o
-6 3 7 847.845 850.176 22.337 37.781 o
-6 3 8 2318.390 2369.650 43.307 9.895 o
-6 3 9 304.306 355.623 17.680 87.967 o
-6 3 10 285.015 269.285 15.756 106.458 o
-6 3 11 22.265 20.738 12.720 301.543 o
-6 3 12 1166.130 1205.350 33.038 21.634 o
-6 3 13 401.650 336.662 18.920 74.915 o
-6 3 14 364.017 356.186 20.931 69.194 o
-6 3 15 897.264 933.918 39.009 21.371 o
-6 3 16 59.689 11.561 26.117 75.627 o
-6 3 17 378.578 278.055 37.618 31.181 o
-6 4 1 808.537 773.658 18.210 45.218 o
-6 4 2 1292.640 1321.440 24.012 24.767 o
-6 4 3 427.467 479.746 14.837 82.424 o
-6 4 4 1667.180 1695.590 28.441 17.655 o
-6 4 5 14.012 18.465 10.810 418.226 o
-6 4 6 813.603 843.994 19.997 41.616 o
-6 4 7 1227.400 1216.000 26.895 24.542 o
-6 4 8 46.177 21.450 12.406 291.419 o
-6 4 9 867.468 924.953 26.891 31.701 o
-6 4 10 610.093 570.747 22.710 48.024 o
-6 4 11 2086.520 2138.470 44.989 10.580 o
-6 4 12 102.682 96.278 16.245 154.205 o
-6 4 13 396.950 394.409 23.978 56.642 o
-6 4 14 140.588 180.012 25.854 67.455 o
-6 4 15 85.381 73.925 25.736 74.166 o
-6 4 16 188.417 173.878 27.889 57.611 o
-6 5 1 106.719 95.318 12.902 211.154 o
-6 5 2 1184.720 1243.070 27.143 24.735 o
-6 5 3 52.053 53.975 12.048 284.844 o
-6 5 4 878.738 910.684 22.040 36.689 o
-6 5 5 224.009 228.959 14.384 131.028 o
-6 5 6 74.053 59.824 13.534 223.146 o
-6 5 7 14.984 -8.977 12.950 308.885 o
-6 5 8 2949.650 2995.920 50.873 7.026 o
-6 5 9 2.993 -16.649 14.736 248.817 o
-6 5 10 1141.920 1207.720 36.748 19.787 o
-6 5 11 67.704 41.898 20.177 118.688 o
-6 5 12 227.639 238.072 24.152 68.287 o
-6 5 13 39.234 22.799 24.269 88.084 o
-6 5 14 5.800 -17.848 24.079 93.391 o
-6 6 1 185.763 196.507 17.147 116.587 o
-6 6 2 1.559 -17.762 14.034 275.270 o
-6 6 3 2.737 8.339 14.317 260.641 o
-6 6 4 20.354 48.750 15.258 210.559 o
-6 6 5 461.079 490.920 21.495 58.420 o
-6 6 6 5.279 -4.022 15.701 218.245 o
-6 6 7 302.508 296.285 23.246 66.014 o
-6 6 8 93.507 102.089 21.652 98.256 o
-6 6 9 790.164 787.480 34.005 26.973 o
-6 6 10 45.083 54.183 24.399 85.454 o
-6 6 11 496.234 465.046 37.565 28.689 o
-6 7 1 8.688 9.432 18.698 152.410 o
-6 7 2 29.927 44.785 21.365 111.882 o
-6 7 3 2.875 -0.497 21.446 117.981 o
-6 7 4 2.959 16.453 20.412 128.728 o
-6 7 5 123.132 123.475 23.620 81.506 o
-6 7 6 194.459 221.970 27.169 58.862 o
-6 7 7 54.924 90.152 170.201 1.876 o
-5 0 2 112.431 133.329 11.061 237.808 o
-5 0 4 189.153 200.353 12.225 167.052 o
-5 0 6 94.867 110.882 14.530 181.494 o
-5 0 8 12082.800 11825.900 246.196 0.479 o
-5 0 10 1139.960 1185.920 38.317 19.063 o
-5 0 12 3137.770 3150.850 83.740 4.305 o
-5 0 14 445.920 416.582 29.483 41.891 o
-5 0 16 6.332 0.561 28.990 64.509 o
-5 0 18 713.488 753.370 66.410 10.491 o
-5 1 1 3630.990 3647.100 45.522 5.964 o
-5 1 2 147.159 137.372 8.523 269.284 o
-5 1 3 1235.110 1331.790 25.644 24.496 o
-5 1 4 74.663 74.787 9.411 352.898 o
-5 1 5 1735.140 1768.320 37.387 14.316 o
-5 1 6 82.283 77.117 9.466 339.021 o
-5 1 7 9385.120 8973.100 133.012 1.066 o
-5 1 8 428.292 460.827 15.402 81.119 o
-5 1 9 3350.860 3220.700 54.792 5.986 o
-5 1 10 23.354 35.642 10.531 404.346 o
-5 1 11 4336.700 4223.840 70.647 3.839 o
-5 1 12 3.957 -6.916 12.223 359.079 o
-5 1 13 9.644 6.117 13.560 284.867 o
-5 1 14 459.612 436.942 23.292 54.945 o
-5 1 15 2.160 -17.917 15.825 216.388 o
-5 1 16 83.468 81.103 22.335 95.240 o
-5 1 17 408.319 367.073 38.295 29.416 o
-5 1 18 20.635 -6.417 43.847 28.153 o
-5 2 1 17.956 23.017 7.156 798.818 o
-5 2 2 502.491 538.954 13.059 78.822 o
-5 2 3 6440.040 6254.770 79.767 2.273 o
-5 2 4 816.123 853.538 19.028 42.634 o
-5 2 5 2260.510 2273.330 37.288 11.203 o
-5 2 6 3953.330 3842.950 54.727 4.985 o
-5 2 7 4.698 4.595 8.202 763.952 o
-5 2 8 2137.780 2182.320 38.212 11.619 o
-5 2 9 154.788 164.842 12.296 185.042 o
-5 2 10 7667.900 7390.390 106.754 1.556 o
-5 2 11 225.607 224.822 14.878 126.713 o
-5 2 12 3127.830 3226.800 55.301 6.227 o
-5 2 13 879.475 903.931 25.246 33.340 o
-5 2 14 302.339 323.144 20.649 75.620 o
-5 2 15 337.985 302.017 23.712 62.343 o
-5 2 16 548.841 593.636 37.857 27.075 o
-5 2 17 36.786 62.856 28.554 63.697 o
-5 2 18 198.645 177.895 44.219 25.559 o
-5 3 1 17.893 14.317 7.410 785.591 o
-5 3 2 1363.720 1405.510 24.234 23.328 o
-5 3 3 460.172 446.405 13.288 86.553 o
-5 3 4 4680.250 4504.060 56.349 4.033 o
-5 3 5 1646.020 1646.530 32.115 16.752 o
-5 3 6 336.152 321.216 14.045 105.950 o
-5 3 7 1977.430 1884.250 36.503 13.184 o
-5 3 8 945.972 959.311 23.407 33.365 o
-5 3 9 356.690 374.891 16.872 85.755 o
-5 3 10 6.006 9.952 10.989 428.632 o
-5 3 11 422.922 471.102 18.135 71.389 o
-5 3 12 681.811 651.239 22.157 45.329 o
-5 3 13 568.894 577.742 24.036 46.719 o
-5 3 14 2455.480 2428.950 48.054 8.796 o
-5 3 15 586.288 506.618 29.041 38.437 o
-5 3 16 288.208 253.949 30.608 45.491 o
-5 3 17 235.217 242.078 37.036 34.203 o
-5 4 1 3270.540 3186.790 44.206 6.922 o
-5 4 2 254.741 266.007 11.795 143.026 o
-5 4 3 921.133 899.462 19.239 38.819 o
-5 4 4 31.559 8.059 8.926 543.549 o
-5 4 5 2927.910 2940.790 40.838 8.075 o
-5 4 6 1182.390 1292.160 30.833 22.328 o
-5 4 7 80.246 71.227 12.538 241.787 o
-5 4 8 87.057 82.347 13.512 211.010 o
-5 4 9 11.913 9.031 13.162 298.152 o
-5 4 10 66.015 71.611 14.897 193.446 o
-5 4 11 188.074 181.940 16.963 119.006 o
-5 4 12 381.469 388.148 20.853 67.412 o
-5 4 13 1080.750 1062.130 35.900 21.318 o
-5 4 14 4.954 -10.207 23.328 99.558 o
-5 4 15 570.683 566.279 37.356 27.500 o
-5 4 16 139.485 112.372 29.698 54.516 o
-5 5 1 0.698 -14.153 10.853 460.806 o
-5 5 2 1447.320 1495.720 28.484 20.135 o
-5 5 3 54.623 51.627 11.311 311.545 o
-5 5 4 1292.740 1273.900 26.083 23.918 o
-5 5 5 103.399 85.430 12.182 231.945 o
-5 5 6 623.864 675.684 22.343 46.481 o
-5 5 7 486.468 458.912 19.791 62.672 o
-5 5 8 1.827 -3.244 14.285 265.520 o
-5 5 9 124.771 102.965 16.889 139.591 o
-5 5 10 16.401 23.643 16.324 192.632 o
-5 5 11 24.445 8.431 18.913 145.528 o
-5 5 12 390.049 370.838 26.098 51.667 o
-5 5 13 2.896 -16.732 25.022 86.754 o
-5 5 14 547.453 603.103 35.289 29.820 o
-5 6 1 1590.820 1632.520 32.751 16.932 o
-5 6 2 6.056 -10.431 12.995 316.016 o
-5 6 3 561.047 570.085 21.543 52.228 o
-5 6 4 0.694 -4.685 13.857 283.037 o
-5 6 5 1902.640 1909.400 36.940 13.349 o
-5 6 6 202.166 161.045 18.380 106.768 o
-5 6 7 170.725 127.357 20.011 100.523 o
-5 6 8 189.653 204.024 22.951 77.269 o
-5 6 9 82.647 103.599 21.685 99.105 o
-5 6 10 126.701 111.449 25.943 69.659 o
-5 6 11 98.719 56.816 24.148 82.771 o
-5 7 1 5.470 9.449 18.888 150.196 o
-5 7 2 122.695 87.692 20.494 104.944 o
-5 7 3 28.792 36.393 20.618 120.409 o
-5 7 4 561.875 479.191 30.292 37.276 o
-5 7 5 45.148 18.538 20.590 119.572 o
-5 7 6 202.989 169.146 27.982 56.822 o
-5 7 7 260.880 256.248 28.314 52.155 o
-4 0 2 1001.530 1074.420 24.352 30.484 o
-4 0 4 16005.600 16603.400 368.020 0.239 o
-4 0 6 4777.720 4857.510 137.954 1.814 o
-4 0 8 1674.940 1833.190 48.743 11.472 o
-4 0 10 4330.480 4193.210 96.174 2.961 o
-4 0 12 1077.290 1095.240 40.137 18.845 o
-4 0 14 2669.420 2693.100 77.377 5.227 o
-4 0 16 2008.850 1899.610 76.736 6.231 o
-4 0 18 325.056 283.277 50.878 18.881 o
-4 1 1 12272.000 12604.800 144.038 0.707 o
-4 1 2 1268.670 1339.350 22.916 25.554 o
-4 1 3 9130.380 9064.750 137.212 1.060 o
-4 1 4 3449.300 3457.580 54.879 5.719 o
-4 1 5 7768.470 7595.030 121.576 1.393 o
-4 1 6 1281.820 1387.770 28.154 22.325 o
-4 1 7 2216.450 2213.360 35.928 11.703 o
-4 1 8 1419.410 1574.850 28.056 20.215 o
-4 1 9 6.462 1.735 8.626 692.854 o
-4 1 10 3120.180 3130.400 51.898 6.578 o
-4 1 11 2901.990 2970.100 54.755 6.761 o
-4 1 12 37.784 9.650 12.769 290.208 o
-4 1 13 3087.440 3071.620 59.308 6.057 o
-4 1 14 130.929 116.209 17.697 127.838 o
-4 1 15 1857.840 1804.550 42.615 12.368 o
-4 1 16 11.731 -11.363 20.678 125.392 o
-4 1 17 401.268 420.173 40.781 26.408 o
-4 1 18 70.306 -2.174 43.829 27.759 o
-4 2 1 61.157 56.716 8.059 464.673 o
-4 2 2 9826.180 9815.140 113.421 1.088 o
-4 2 3 59.773 45.654 7.637 511.560 o
-4 2 4 8646.540 8282.340 105.622 1.357 o
-4 2 5 662.829 728.954 16.111 55.188 o
-4 2 6 3317.600 3146.730 46.316 6.715 o
-4 2 7 248.589 226.499 11.445 153.298 o
-4 2 8 66.540 72.066 9.783 349.649 o
-4 2 9 233.950 218.083 13.476 138.457 o
-4 2 10 1842.120 1917.790 37.828 13.376 o
-4 2 11 3075.300 3151.560 55.849 6.301 o
-4 2 12 1863.840 1892.040 37.213 13.490 o
-4 2 13 32.811 10.764 14.254 241.824 o
-4 2 14 563.545 537.228 24.123 47.376 o
-4 2 15 134.918 103.799 20.145 105.277 o
-4 2 16 49.041 32.536 25.271 80.496 o
-4 2 17 35.289 32.616 30.748 55.837 o
-4 2 18 34.090 38.211 35.661 41.810 o
-4 3 1 4266.770 4138.640 48.475 4.824 o
-4 3 2 2839.360 2832.090 36.977 8.786 o
-4 3 3 6757.430 6627.540 76.673 2.172 o
-4 3 4 996.541 1036.110 19.629 35.018 o
-4 3 5 525.897 552.875 14.717 71.594 o
-4 3 6 1315.720 1325.120 25.179 23.849 o
-4 3 7 434.599 452.573 15.863 79.224 o
-4 3 8 3095.970 3120.010 49.417 6.829 o
-4 3 9 2.056 5.178 11.463 406.228 o
-4 3 10 1606.180 1692.190 33.895 16.269 o
-4 3 11 2661.150 2740.960 48.623 7.983 o
-4 3 12 67.520 85.084 15.101 186.139 o
-4 3 13 1491.800 1534.260 37.999 15.964 o
-4 3 14 353.850 309.965 22.682 64.852 o
-4 3 15 330.866 286.455 27.893 50.475 o
-4 3 16 43.749 -4.510 24.676 85.871 o
-4 3 17 326.784 282.179 35.347 35.227 o
-4 4 1 1406.220 1486.750 27.004 21.188 o
-4 4 2 1005.290 1034.460 20.810 33.812 o
-4 4 3 1120.220 1116.460 20.799 30.847 o
-4 4 4 113.340 107.868 10.030 272.354 o
-4 4 5 689.442 699.257 17.934 51.435 o
-4 4 6 58.774 38.240 11.884 291.887 o
-4 4 7 3062.590 3142.790 47.975 6.987 o
-4 4 8 8.011 -4.733 11.970 368.289 o
-4 4 9 3365.000 3442.280 58.701 5.569 o
-4 4 10 3.090 -8.904 13.466 297.408 o
-4 4 11 1028.300 1102.730 28.921 26.307 o
-4 4 12 591.200 609.440 22.965 47.520 o
-4 4 13 28.025 -9.935 17.434 170.146 o
-4 4 14 67.982 73.351 21.561 103.495 o
-4 4 15 0.879 -46.850 26.083 79.991 o
-4 4 16 234.789 212.258 33.115 41.669 o
-4 5 1 607.755 662.067 18.740 54.201 o
-4 5 2 67.593 65.640 12.074 266.247 o
-4 5 3 197.897 203.764 13.022 154.318 o
-4 5 4 1193.080 1211.260 24.257 26.625 o
-4 5 5 27.369 23.584 12.043 324.876 o
-4 5 6 668.290 672.071 23.078 43.902 o
-4 5 7 62.460 15.770 14.688 212.216 o
-4 5 8 2243.290 2258.520 44.514 10.055 o
-4 5 9 64.533 57.098 15.460 185.614 o
-4 5 10 616.757 542.539 26.907 40.756 o
-4 5 11 6.888 -29.377 16.937 187.272 o
-4 5 12 82.829 64.323 21.597 101.997 o
-4 5 13 57.178 56.696 26.080 74.598 o
-4 5 14 85.043 59.745 25.687 74.879 o
-4 6 1 98.246 90.653 14.369 186.957 o
-4 6 2 10.271 15.996 13.093 299.347 o
-4 6 3 112.546 106.373 14.761 172.179 o
-4 6 4 0.024 -13.040 13.230 311.129 o
-4 6 5 191.383 219.613 17.273 112.844 o
-4 6 6 89.607 80.155 16.063 162.853 o
-4 6 7 209.311 192.848 20.163 91.718 o
-4 6 8 20.627 31.630 19.202 139.730 o
-4 6 9 1407.550 1512.350 46.908 13.421 o
-4 6 10 87.821 86.864 25.088 77.053 o
-4 6 11 202.593 212.929 26.705 60.341 o
-4 7 1 103.379 75.380 20.002 112.657 o
-4 7 2 15.386 10.968 21.792 111.854 o
-4 7 3 77.550 47.312 21.712 102.630 o
-4 7 4 93.383 57.695 23.983 84.165 o
-4 7 5 87.396 3.070 23.888 87.479 o
-4 7 6 434.959 453.947 31.655 37.856 o
-4 7 7 1.980 38.071 24.878 86.310 o
-3 0 2 716.304 770.272 19.019 47.265 o
-3 0 4 586.581 643.176 22.104 48.750 o
-3 0 6 8764.020 8680.040 180.959 0.865 o
-3 0 8 20798.200 21107.200 432.648 0.162 o
-3 0 10 876.116 915.897 33.675 25.537 o
-3 0 12 3954.790 3985.520 100.694 2.988 o
-3 0 14 113.478 122.256 22.626 88.431 o
-3 0 16 920.035 811.387 49.576 15.791 o
-3 0 18 555.361 495.841 56.910 14.393 o
-3 1 1 7708.370 7937.530 97.584 1.590 o
-3 1 2 2172.910 2207.010 33.199 12.385 o
-3 1 3 3254.910 3195.290 49.467 6.530 o
-3 1 4 337.045 387.986 10.561 120.339 o
-3 1 5 800.380 809.698 18.120 45.011 o
-3 1 6 4224.680 4201.220 64.150 4.180 o
-3 1 7 18051.400 18473.200 249.574 0.309 o
-3 1 8 529.380 576.024 14.709 70.520 o
-3 1 9 1986.350 2077.830 34.091 13.270 o
-3 1 10 7.241 8.736 9.858 524.508 o
-3 1 11 364.985 371.704 16.278 87.814 o
-3 1 12 54.620 41.706 12.094 286.349 o
-3 1 13 217.578 209.576 15.549 123.809 o
-3 1 14 132.965 110.986 17.770 127.173 o
-3 1 15 148.203 134.342 17.832 121.753 o
-3 1 16 81.913 88.510 25.109 77.277 o
-3 1 17 882.744 876.348 48.408 16.355 o
-3 1 18 0.624 22.057 38.929 35.777 o
-3 2 1 10054.200 10007.300 114.329 1.053 o
-3 2 2 1276.620 1326.020 20.384 26.922 o
-3 2 3 756.271 775.898 15.211 51.421 o
-3 2 4 1455.390 1464.560 24.091 22.092 o
-3 2 5 127.405 127.869 9.231 273.020 o
-3 2 6 8321.500 8097.600 102.930 1.436 o
-3 2 7 848.509 950.215 19.619 39.641 o
-3 2 8 6821.810 6540.070 85.980 2.044 o
-3 2 9 1207.260 1241.670 24.426 26.125 o
-3 2 10 2636.750 2733.740 45.407 8.412 o
-3 2 11 1243.000 1276.540 27.716 23.549 o
-3 2 12 146.224 128.877 13.796 171.963 o
-3 2 13 82.489 73.797 14.655 191.139 o
-3 2 14 118.309 94.189 16.238 150.491 o
-3 2 15 622.369 612.719 29.002 36.638 o
-3 2 16 718.949 654.110 37.404 25.423 o
-3 2 17 103.064 22.053 30.210 55.591 o
-3 2 18 337.900 332.765 43.864 24.246 o
-3 3 1 2.728 4.217 7.013 1048.270 o
-3 3 2 326.727 337.149 11.069 124.268 o
-3 3 3 5.668 7.242 7.426 900.680 o
-3 3 4 2776.530 2754.020 35.628 9.185 o
-3 3 5 1507.780 1538.940 25.981 20.443 o
-3 3 6 71.689 66.571 9.406 363.137 o
-3 3 7 1830.690 1811.350 30.985 15.488 o
-3 3 8 71.036 52.295 10.320 333.430 o
-3 3 9 2123.190 2317.780 41.941 10.758 o
-3 3 10 2722.820 2748.450 45.732 8.181 o
-3 3 11 486.347 491.972 18.945 64.165 o
-3 3 12 905.901 909.213 24.202 33.849 o
-3 3 13 90.079 96.629 14.757 181.857 o
-3 3 14 520.869 503.474 24.607 48.350 o
-3 3 15 7.281 32.568 22.522 104.570 o
-3 3 16 141.473 105.638 26.790 65.314 o
-3 3 17 68.290 40.675 26.703 71.209 o
-3 4 1 4563.500 4390.620 54.053 4.243 o
-3 4 2 208.544 200.078 10.588 180.824 o
-3 4 3 3046.620 3038.840 41.143 7.709 o
-3 4 4 700.610 735.076 18.023 50.112 o
-3 4 5 3698.370 3594.880 51.980 5.532 o
-3 4 6 37.022 35.257 11.466 333.882 o
-3 4 7 128.389 135.680 12.852 192.787 o
-3 4 8 1752.000 1830.920 33.995 15.031 o
-3 4 9 595.295 638.946 22.184 48.363 o
-3 4 10 1748.140 1833.020 36.058 14.468 o
-3 4 11 520.701 504.121 20.430 58.037 o
-3 4 12 10.782 4.542 13.477 287.976 o
-3 4 13 638.547 640.527 27.996 37.460 o
-3 4 14 1.301 16.600 20.513 127.755 o
-3 4 15 337.287 342.393 34.784 35.479 o
-3 4 16 208.806 230.005 37.065 34.624 o
-3 5 1 84.100 75.254 11.347 271.854 o
-3 5 2 1554.570 1554.670 27.933 19.218 o
-3 5 3 21.683 32.747 11.092 375.612 o
-3 5 4 1418.920 1371.820 26.502 21.848 o
-3 5 5 72.956 69.254 12.617 245.030 o
-3 5 6 1347.590 1365.830 32.425 19.743 o
-3 5 7 4.774 -2.745 13.657 287.778 o
-3 5 8 71.883 52.974 15.222 188.288 o
-3 5 9 20.336 -14.184 15.074 227.941 o
-3 5 10 910.597 940.431 30.755 27.395 o
-3 5 11 0.552 -0.605 17.324 181.273 o
-3 5 12 224.288 255.572 25.652 62.182 o
-3 5 13 0.659 -1.663 25.393 84.409 o
-3 5 14 1690.710 1880.910 62.545 8.599 o
-3 6 1 1240.620 1227.910 28.848 23.192 o
-3 6 2 38.590 8.226 13.328 269.211 o
-3 6 3 767.070 794.880 23.643 38.775 o
-3 6 4 156.889 158.008 15.826 138.666 o
-3 6 5 922.140 920.928 25.371 32.273 o
-3 6 6 281.953 264.821 20.193 81.593 o
-3 6 7 24.808 19.499 16.828 179.666 o
-3 6 8 4.163 -14.501 19.308 145.146 o
-3 6 9 499.634 506.151 29.936 38.855 o
-3 6 10 103.716 70.375 23.477 86.010 o
-3 6 11 88.325 116.106 27.556 64.382 o
-3 7 1 16.281 -21.449 19.295 142.697 o
-3 7 2 737.429 764.408 32.429 29.312 o
-3 7 3 43.098 74.529 22.396 99.303 o
-3 7 4 500.151 471.324 29.525 39.920 o
-3 7 5 0.571 -9.940 23.096 102.031 o
-3 7 6 163.852 131.979 28.466 57.402 o
-3 7 7 19.219 7.392 24.835 86.447 o
-2 0 2 6042.400 6467.840 180.711 1.103 o
-2 0 4 69538.500 74813.600 1640.450 0.013 o
-2 0 6 1846.750 1883.440 40.257 12.830 o
-2 0 8 287.758 317.503 16.340 99.243 o
-2 0 10 4696.210 4619.520 91.933 2.873 o
-2 0 12 2617.020 2677.710 74.309 5.525 o
-2 0 14 2221.320 2139.460 64.431 7.293 o
-2 0 16 78.192 66.957 31.913 50.243 o
-2 0 18 83.480 24.320 41.611 30.468 o
-2 1 1 3264.010 3266.920 39.516 7.225 o
-2 1 2 632.034 695.173 11.965 65.578 o
-2 1 3 21598.100 22679.000 274.977 0.229 o
-2 1 4 4752.370 4830.450 64.278 3.623 o
-2 1 5 5163.190 5119.060 70.436 3.153 o
-2 1 6 1414.720 1480.560 26.373 21.417 o
-2 1 7 1638.380 1722.390 29.570 17.393 o
-2 1 8 1334.350 1424.450 26.347 22.512 o
-2 1 9 736.482 812.789 20.259 44.027 o
-2 1 10 63.844 55.359 10.166 347.336 o
-2 1 11 5590.310 5342.350 75.196 2.805 o
-2 1 12 415.120 437.301 17.345 76.012 o
-2 1 13 3228.460 3270.100 56.577 5.975 o
-2 1 14 139.945 137.962 16.084 141.842 o
-2 1 15 512.673 499.311 22.018 54.584 o
-2 1 16 47.167 17.947 22.499 101.087 o
-2 1 17 109.769 79.409 29.137 58.094 o
-2 1 18 110.274 121.183 40.190 31.721 o
-2 2 1 8.015 3.891 6.131 1257.850 o
-2 2 2 15579.700 15913.600 172.435 0.467 o
-2 2 3 178.504 179.921 8.104 238.088 o
-2 2 4 3525.320 3443.580 44.969 6.283 o
-2 2 5 1080.670 1133.700 20.429 31.683 o
-2 2 6 22.043 16.805 8.034 663.496 o
-2 2 7 5268.570 5037.040 65.839 3.238 o
-2 2 8 826.095 863.359 19.926 41.077 o
-2 2 9 1221.620 1289.170 25.993 24.710 o
-2 2 10 299.014 296.302 14.001 113.877 o
-2 2 11 505.988 508.353 17.724 65.982 o
-2 2 12 844.878 863.658 24.501 35.221 o
-2 2 13 267.899 243.979 17.964 96.251 o
-2 2 14 1367.710 1357.120 32.949 19.379 o
-2 2 15 7.302 -24.921 17.122 183.160 o
-2 2 16 541.537 520.009 38.279 27.111 o
-2 2 17 87.035 115.516 30.654 53.118 o
-2 2 18 67.049 26.599 34.932 42.981 o
-2 3 1 4743.470 4535.950 52.432 4.105 o
-2 3 2 1588.040 1619.960 23.865 20.153 o
-2 3 3 238.417 238.751 9.586 173.745 o
-2 3 4 5937.130 5762.920 64.749 2.788 o
-2 3 5 798.706 804.406 17.433 46.089 o
-2 3 6 2693.220 2725.360 42.149 8.680 o
-2 3 7 13.370 -7.355 9.237 585.649 o
-2 3 8 2187.230 2272.310 37.994 11.330 o
-2 3 9 2262.480 2280.990 41.411 10.485 o
-2 3 10 199.748 184.803 13.736 148.371 o
-2 3 11 385.279 330.461 16.648 86.157 o
-2 3 12 319.173 322.565 18.393 84.611 o
-2 3 13 1431.440 1410.260 32.033 19.093 o
-2 3 14 17.318 2.909 16.210 199.092 o
-2 3 15 213.922 173.896 23.735 72.863 o
-2 3 16 111.145 86.707 26.848 67.042 o
-2 3 17 39.925 48.819 31.041 54.412 o
-2 4 1 442.318 424.498 14.062 86.607 o
-2 4 2 101.654 93.103 9.544 304.655 o
-2 4 3 729.033 742.209 16.217 51.749 o
-2 4 4 1930.560 1945.690 30.810 14.617 o
-2 4 5 1526.330 1537.350 27.132 19.832 o
-2 4 6 868.657 910.146 25.007 33.734 o
-2 4 7 2494.120 2529.650 40.517 9.618 o
-2 4 8 355.359 339.590 16.237 90.694 o
-2 4 9 230.933 217.190 17.579 105.045 o
-2 4 10 75.832 65.466 14.057 208.451 o
-2 4 11 566.924 535.403 21.139 53.581 o
-2 4 12 662.424 726.659 24.910 40.447 o
-2 4 13 29.879 26.103 17.839 158.762 o
-2 4 14 29.413 53.515 20.180 123.838 o
-2 4 15 306.215 302.277 34.520 36.776 o
-2 4 16 84.882 105.019 31.272 51.424 o
-2 5 1 125.129 127.652 12.537 201.737 o
-2 5 2 867.927 930.083 21.501 37.305 o
-2 5 3 125.544 119.005 12.130 211.492 o
-2 5 4 1273.200 1311.930 26.060 23.937 o
-2 5 5 238.957 248.784 15.688 115.530 o
-2 5 6 4681.320 4503.500 68.969 3.610 o
-2 5 7 4.722 18.268 12.596 326.887 o
-2 5 8 243.450 237.275 17.392 103.358 o
-2 5 9 241.418 222.019 16.860 108.433 o
-2 5 10 944.411 990.490 29.247 27.883 o
-2 5 11 272.216 229.127 21.590 77.017 o
-2 5 12 73.688 68.146 20.760 110.212 o
-2 5 13 82.577 63.614 25.031 78.507 o
-2 5 14 243.847 218.031 30.893 46.440 o
-2 6 1 19.098 13.819 14.324 247.373 o
-2 6 2 186.686 195.824 16.381 123.262 o
-2 6 3 25.468 2.380 14.484 241.915 o
-2 6 4 23.177 1.350 14.026 258.772 o
-2 6 5 1987.600 1964.930 40.412 12.103 o
-2 6 6 114.568 76.290 16.978 143.815 o
-2 6 7 1964.340 1965.490 45.776 11.045 o
-2 6 8 88.390 67.891 19.070 125.024 o
-2 6 9 635.089 629.136 30.267 34.499 o
-2 6 10 10.432 1.488 21.037 121.298 o
-2 6 11 388.878 362.608 28.273 46.608 o
-2 7 1 74.553 45.487 23.323 90.638 o
-2 7 2 64.226 89.942 22.355 96.594 o
-2 7 3 0.887 4.676 21.029 122.631 o
-2 7 4 538.641 598.515 32.127 33.947 o
-2 7 5 422.584 405.218 31.992 38.010 o
-2 7 6 1007.960 973.433 43.076 18.116 o
-2 7 7 75.693 67.880 26.761 69.778 o
-1 0 2 137.234 137.572 6.206 336.280 o
-1 0 4 46469.900 49572.100 827.995 0.039 o
-1 0 6 5532.460 5505.630 97.134 2.341 o
-1 0 8 10499.800 10205.500 176.563 0.753 o
-1 0 10 2763.650 2857.730 56.961 6.833 o
-1 0 12 319.695 318.149 19.489 79.625 o
-1 0 14 782.778 802.984 31.940 28.920 o
-1 0 16 781.084 781.273 55.923 13.686 o
-1 0 18 294.323 254.270 46.972 22.040 o
-1 1 1 6051.070 6336.390 70.702 2.530 o
-1 1 2 2165.160 2210.140 29.409 13.120 o
-1 1 3 26793.300 28167.900 343.279 0.150 o
-1 1 4 1826.370 1840.740 26.936 16.526 o
-1 1 5 5859.310 5783.480 81.234 2.505 o
-1 1 6 79.232 77.237 9.100 358.199 o
-1 1 7 6269.780 6201.440 83.005 2.281 o
-1 1 8 1154.310 1193.940 22.951 28.154 o
-1 1 9 2479.520 2464.730 42.393 9.481 o
-1 1 10 940.168 992.645 23.532 33.036 o
-1 1 11 1188.960 1210.810 25.737 25.751 o
-1 1 12 713.684 719.164 19.917 46.828 o
-1 1 13 41.806 26.801 12.191 301.555 o
-1 1 14 129.929 130.156 16.186 143.862 o
-1 1 15 408.820 414.539 19.683 68.936 o
-1 1 16 96.473 77.632 20.883 105.560 o
-1 1 17 495.145 542.241 35.256 30.962 o
-1 1 18 0.051 28.718 33.109 49.307 o
-1 2 1 2369.760 2356.580 28.456 12.087 o
-1 2 2 1091.080 1118.510 16.107 34.825 o
-1 2 3 1602.810 1608.820 23.118 20.333 o
-1 2 4 1930.770 1961.620 31.095 14.505 o
-1 2 5 1112.850 1134.870 21.349 30.415 o
-1 2 6 4128.760 3940.980 51.825 4.906 o
-1 2 7 145.050 128.792 10.066 240.009 o
-1 2 8 1159.310 1179.350 26.535 25.819 o
-1 2 9 670.476 681.890 18.590 51.403 o
-1 2 10 928.279 970.743 22.906 34.086 o
-1 2 11 49.679 19.418 11.663 319.474 o
-1 2 12 67.331 63.256 13.484 227.187 o
-1 2 13 871.823 842.849 25.707 33.578 o
-1 2 14 237.476 195.863 17.523 105.998 o
-1 2 15 61.175 49.415 17.083 159.272 o
-1 2 16 297.535 287.177 27.956 51.397 o
-1 2 17 9.210 41.684 26.834 73.859 o
-1 2 18 262.143 259.105 34.600 37.781 o
-1 3 1 8.920 6.053 6.728 1044.920 o
-1 3 2 724.873 758.223 14.963 53.570 o
-1 3 3 1767.280 1815.040 25.747 17.345 o
-1 3 4 4475.130 4286.370 51.380 4.455 o
-1 3 5 5731.300 5646.110 70.774 2.780 o
-1 3 6 64.342 63.590 10.128 342.987 o
-1 3 7 2182.300 2234.470 36.770 11.636 o
-1 3 8 27.534 10.441 10.136 447.801 o
-1 3 9 1177.900 1182.750 28.142 24.551 o
-1 3 10 580.686 581.998 19.774 55.003 o
-1 3 11 97.447 94.444 14.672 181.059 o
-1 3 12 726.333 716.168 23.185 41.464 o
-1 3 13 12.210 -13.971 13.614 283.150 o
-1 3 14 228.550 220.551 20.573 86.140 o
-1 3 15 5.177 -3.495 19.944 135.900 o
-1 3 16 42.646 18.896 22.480 101.697 o
-1 3 17 330.531 330.734 33.227 38.347 o
-1 4 1 5629.740 5335.150 61.687 3.083 o
-1 4 2 625.557 632.309 15.098 61.613 o
-1 4 3 3429.610 3444.980 45.569 6.379 o
-1 4 4 881.651 888.635 18.702 40.616 o
-1 4 5 131.942 115.254 11.215 227.919 o
-1 4 6 2001.690 2096.600 37.506 12.426 o
-1 4 7 181.696 162.336 13.232 162.780 o
-1 4 8 1391.260 1381.220 29.296 20.765 o
-1 4 9 496.293 474.675 20.686 59.277 o
-1 4 10 14.249 0.220 14.155 261.083 o
-1 4 11 1490.240 1540.510 33.944 17.447 o
-1 4 12 103.656 84.988 16.229 155.689 o
-1 4 13 348.937 401.018 24.160 58.065 o
-1 4 14 10.111 -8.694 18.887 150.223 o
-1 4 15 476.936 476.887 34.569 32.574 o
-1 5 1 12.427 5.227 11.488 387.344 o
-1 5 2 5867.650 5786.680 73.719 2.643 o
-1 5 3 2.493 -5.470 11.343 418.600 o
-1 5 4 489.714 478.582 16.939 70.344 o
-1 5 5 134.565 122.700 13.808 176.948 o
-1 5 6 57.270 56.968 12.945 250.296 o
-1 5 7 108.859 108.135 14.871 171.340 o
-1 5 8 40.316 23.924 13.182 266.928 o
-1 5 9 105.799 88.544 15.487 165.710 o
-1 5 10 3161.250 3188.240 57.946 6.003 o
-1 5 11 16.271 7.161 17.310 175.089 o
-1 5 12 223.352 211.718 21.945 79.598 o
-1 5 13 0.422 -23.875 24.070 93.962 o
-1 5 14 483.372 462.927 33.921 33.470 o
-1 6 1 3877.060 3837.330 60.737 4.756 o
-1 6 2 0.030 -28.532 13.405 303.058 o
-1 6 3 2174.320 2179.960 40.853 11.009 o
-1 6 4 46.026 4.966 14.370 232.173 o
-1 6 5 62.503 40.776 15.179 195.390 o
-1 6 6 81.734 63.033 15.445 178.542 o
-1 6 7 71.552 72.603 17.278 150.543 o
-1 6 8 69.318 41.784 16.443 168.578 o
-1 6 9 219.909 198.053 20.896 86.104 o
-1 6 10 57.302 45.419 21.767 104.649 o
-1 6 11 426.781 454.670 30.112 40.719 o
-1 7 1 45.554 8.769 23.241 95.704 o
-1 7 2 568.457 644.918 33.731 31.077 o
-1 7 3 2.700 -41.009 21.000 123.063 o
-1 7 4 32.091 15.117 21.467 112.581 o
-1 7 5 58.963 28.848 25.293 79.804 o
-1 7 6 71.663 74.013 26.606 70.579 o
-1 7 7 16.986 -2.784 26.280 77.758 o
0 0 2 523.544 548.101 14.011 73.926 o
0 0 4 5880.610 5897.330 108.180 2.011 o
0 0 6 522.460 530.077 17.811 64.093 o
0 0 8 1201.230 1189.530 29.076 23.682 o
0 0 10 2266.880 2260.030 48.885 9.293 o
0 0 12 1237.860 1273.450 35.178 19.627 o
0 0 14 2349.140 2403.650 63.864 7.001 o
0 0 16 381.509 384.366 32.404 38.306 o
0 0 18 35.233 26.625 39.965 33.508 o
0 1 1 17230.200 18175.300 183.739 0.388 o
0 1 2 8397.920 8608.310 99.388 1.414 o
0 1 3 45.755 35.458 6.542 683.906 o
0 1 4 2618.190 2571.230 34.841 9.967 o
0 1 5 686.375 720.828 15.072 56.093 o
0 1 6 2530.650 2508.190 36.331 10.121 o
0 1 7 518.517 538.991 13.852 75.143 o
0 1 8 9.399 -6.554 8.066 772.963 o
0 1 9 4061.070 3974.320 56.629 4.732 o
0 1 10 24.366 13.930 9.569 496.814 o
0 1 11 2939.900 2908.780 45.834 7.595 o
0 1 12 732.516 765.910 19.276 46.379 o
0 1 13 726.302 758.113 21.169 43.847 o
0 1 14 26.708 14.949 13.564 267.354 o
0 1 15 664.777 638.948 23.331 44.080 o
0 1 16 3.638 -6.098 20.057 134.673 o
0 1 17 61.425 52.708 25.708 76.473 o
0 1 18 111.185 103.290 32.807 46.429 o
0 2 0 3303.000 3294.410 49.168 6.412 o
0 2 1 165.763 176.459 6.457 278.588 o
0 2 2 6618.800 6594.710 67.217 2.347 o
0 2 3 3927.190 3827.610 43.554 5.583 o
0 2 4 574.609 582.524 13.158 70.951 o
0 2 5 1340.130 1367.250 23.094 24.389 o
0 2 6 0.051 0.977 7.950 857.479 o
0 2 7 1237.020 1252.520 25.223 25.196 o
0 2 8 1212.990 1244.970 25.328 25.481 o
0 2 9 134.013 134.414 11.665 212.305 o
0 2 10 3761.040 3814.760 55.061 5.173 o
0 2 11 10.719 -12.395 11.628 385.257 o
0 2 12 2117.480 2119.430 41.569 11.156 o
0 2 13 1.381 -16.147 14.181 269.730 o
0 2 14 1388.030 1381.530 33.773 18.769 o
0 2 15 144.204 96.498 18.738 116.851 o
0 2 16 399.540 348.456 25.855 52.355 o
0 2 17 223.991 226.482 29.186 51.389 o
0 3 1 1985.530 2001.530 26.049 15.267 o
0 3 2 916.890 896.549 14.356 44.149 o
0 3 3 3286.010 3300.660 39.952 7.123 o
0 3 4 967.672 986.200 19.395 36.450 o
0 3 5 557.133 605.718 15.872 64.705 o
0 3 6 2073.380 2020.760 32.426 13.367 o
0 3 7 73.877 67.316 10.122 329.098 o
0 3 8 1940.870 1898.640 34.421 13.809 o
0 3 9 1486.880 1525.390 30.991 18.670 o
0 3 10 92.475 86.637 12.512 230.123 o
0 3 11 258.488 236.495 16.155 109.968 o
0 3 12 0.064 -16.096 12.773 333.740 o
0 3 13 1069.530 1030.800 27.148 27.560 o
0 3 14 86.364 78.416 19.069 124.469 o
0 3 15 82.458 76.921 22.806 92.115 o
0 3 16 363.160 388.923 34.181 35.632 o
0 3 17 182.599 199.652 27.617 58.260 o
0 4 0 1983.340 2042.500 41.573 11.732 o
0 4 1 337.868 332.398 11.732 118.507 o
0 4 2 4147.630 4043.720 50.383 4.903 o
0 4 3 1897.470 1873.910 28.933 15.464 o
0 4 4 329.126 321.530 12.521 116.190 o
0 4 5 1065.350 1080.050 23.570 30.008 o
0 4 6 168.050 139.690 13.118 172.546 o
0 4 7 5227.810 5274.140 69.164 3.117 o
0 4 8 244.251 228.183 14.937 122.372 o
0 4 9 560.264 565.650 20.667 54.276 o
0 4 10 20.931 37.663 13.582 262.537 o
0 4 11 134.489 89.377 14.666 169.231 o
0 4 12 528.283 534.669 24.875 47.045 o
0 4 13 232.551 207.716 21.175 83.050 o
0 4 14 81.256 55.834 20.357 113.831 o
0 4 15 16.199 71.045 27.441 69.556 o
0 5 1 51.941 35.141 11.305 323.801 o
0 5 2 3583.850 3697.160 53.788 5.497 o
0 5 3 6.993 19.812 11.379 391.293 o
0 5 4 1703.250 1756.470 32.016 16.095 o
0 5 5 97.853 89.427 13.497 204.438 o
0 5 6 2139.340 2155.890 34.807 12.316 o
0 5 7 270.521 254.675 16.131 107.055 o
0 5 8 425.634 426.889 18.772 70.549 o
0 5 9 36.467 21.596 14.139 239.665 o
0 5 10 502.027 511.458 23.263 51.840 o
0 5 11 56.524 35.835 18.872 136.330 o
0 5 12 49.051 9.132 19.339 134.454 o
0 5 13 15.696 -8.909 23.696 95.457 o
0 5 14 3.575 -31.513 26.617 76.649 o
0 6 0 47.803 12.195 21.906 106.557 o
0 6 1 816.915 795.569 25.619 35.218 o
0 6 2 69.541 35.862 14.682 204.271 o
0 6 3 944.857 936.071 25.432 31.679 o
0 6 4 18.110 -4.198 13.280 291.612 o
0 6 5 772.759 825.996 25.644 35.785 o
0 6 6 5.106 -20.632 17.905 168.334 o
0 6 7 1127.210 1228.550 31.313 22.901 o
0 6 8 45.398 9.192 15.864 194.079 o
0 6 9 82.445 74.696 18.510 131.850 o
0 6 10 83.423 27.410 22.429 97.275 o
0 6 11 2.119 -0.986 22.512 107.205 o
0 7 1 73.138 34.960 23.404 90.668 o
0 7 2 373.831 360.814 29.382 44.605 o
0 7 3 62.701 66.134 25.099 79.393 o
0 7 4 399.709 404.570 31.694 38.990 o
0 7 5 16.644 -0.388 25.867 80.246 o
0 7 6 304.247 313.073 29.834 46.085 o
0 7 7 97.451 123.328 25.957 70.901 o
1 0 2 38.086 32.505 7.023 674.049 o
1 0 4 7617.410 7765.500 141.787 1.232 o
1 0 6 3184.810 3187.760 57.674 5.996 o
1 0 8 2172.930 2173.780 45.727 10.156 o
1 0 10 71.882 64.293 14.021 211.493 o
1 0 12 881.580 901.084 30.282 28.457 o
1 0 14 53.059 69.159 20.168 118.935 o
1 0 16 1168.360 1226.970 48.135 14.498 o
1 0 18 453.051 452.348 39.738 26.846 o
1 1 0 2060.400 2155.340 23.774 14.865 o
1 1 1 6359.750 6596.360 71.943 2.363 o
1 1 2 7748.600 7942.000 93.268 1.621 o
1 1 3 16678.800 17127.400 203.270 0.389 o
1 1 4 1791.080 1731.430 24.690 17.777 o
1 1 5 10200.100 10096.800 118.523 1.017 o
1 1 6 482.419 513.105 12.638 83.194 o
1 1 7 6945.750 6829.980 86.773 1.968 o
1 1 8 38.301 26.580 8.683 517.411 o
1 1 9 631.487 687.819 17.906 54.222 o
1 1 10 394.473 401.374 15.033 88.804 o
1 1 11 484.029 510.730 17.375 68.320 o
1 1 12 5.361 -13.027 10.612 470.785 o
1 1 13 450.084 444.842 17.067 74.021 o
1 1 14 1.814 -21.726 12.370 353.497 o
1 1 15 557.462 567.153 22.684 50.000 o
1 1 16 55.090 63.728 23.054 93.541 o
1 1 17 1336.520 1288.200 43.748 15.272 o
1 1 18 93.080 108.199 27.101 66.290 o
1 2 0 101.989 100.526 6.636 405.878 o
1 2 1 3329.000 3265.240 35.296 7.417 o
1 2 2 1718.050 1752.400 22.681 18.850 o
1 2 3 3098.710 3000.860 37.675 7.950 o
1 2 4 4900.550 4797.240 58.322 3.722 o
1 2 5 362.008 373.886 11.876 110.051 o
1 2 6 12396.500 12367.300 145.385 0.703 o
1 2 7 571.459 588.875 15.658 64.861 o
1 2 8 1685.710 1678.660 29.373 17.283 o
1 2 9 284.029 237.392 12.718 131.697 o
1 2 10 787.205 812.334 21.949 40.257 o
1 2 11 637.890 624.808 20.323 50.611 o
1 2 12 19.834 0.279 13.813 269.222 o
1 2 13 435.358 421.577 21.216 62.247 o
1 2 14 170.456 122.936 17.800 119.270 o
1 2 15 100.341 100.770 19.964 111.648 o
1 2 16 373.048 387.732 27.524 48.438 o
1 2 17 133.721 151.688 26.351 66.411 o
1 3 0 6379.900 6191.340 64.923 2.530 o
1 3 1 831.883 794.041 14.732 48.634 o
1 3 2 2319.030 2301.870 29.312 12.272 o
1 3 3 3074.830 3094.670 38.577 7.824 o
1 3 4 2143.370 2111.150 29.158 13.498 o
1 3 5 2645.900 2556.360 35.777 9.790 o
1 3 6 293.151 289.223 11.582 132.870 o
1 3 7 491.601 455.196 15.107 76.919 o
1 3 8 622.393 622.534 19.067 53.765 o
1 3 9 804.020 766.034 20.558 42.281 o
1 3 10 1354.520 1357.220 28.463 21.610 o
1 3 11 6.689 -12.091 13.193 306.146 o
1 3 12 790.086 799.008 24.330 37.311 o
1 3 13 5.032 -1.497 15.392 227.103 o
1 3 14 434.771 431.063 26.345 48.541 o
1 3 15 992.550 1062.750 41.255 18.903 o
1 3 16 288.943 228.133 36.175 34.896 o
1 4 0 117.513 108.891 9.032 296.258 o
1 4 1 1533.270 1500.460 24.010 21.168 o
1 4 2 38.813 32.770 8.113 556.859 o
1 4 3 621.007 610.948 14.018 64.833 o
1 4 4 402.950 404.279 12.917 97.013 o
1 4 5 10.165 21.422 9.891 495.897 o
1 4 6 305.003 306.862 14.832 106.789 o
1 4 7 289.041 257.495 14.127 117.977 o
1 4 8 7.210 -9.552 11.497 399.541 o
1 4 9 533.118 564.235 20.712 55.391 o
1 4 10 39.050 48.794 13.960 235.055 o
1 4 11 784.566 764.804 24.261 37.917 o
1 4 12 43.967 12.328 16.354 183.695 o
1 4 13 718.413 717.482 28.934 33.893 o
1 4 14 25.349 16.220 22.986 99.443 o
1 4 15 445.891 353.321 34.778 33.683 o
1 5 0 2990.770 2992.360 45.723 7.438 o
1 5 1 314.478 338.183 14.907 102.810 o
1 5 2 26.430 36.863 11.347 352.072 o
1 5 3 626.226 688.391 18.751 52.809 o
1 5 4 1464.190 1517.370 30.078 19.243 o
1 5 5 463.618 489.693 16.256 74.007 o
1 5 6 377.893 374.992 16.474 85.487 o
1 5 7 300.422 297.027 16.137 100.144 o
1 5 8 341.372 313.581 18.291 83.488 o
1 5 9 40.270 21.903 15.964 191.426 o
1 5 10 751.901 812.628 29.497 31.847 o
1 5 11 21.078 -3.545 18.126 159.857 o
1 5 12 250.296 223.643 24.946 64.316 o
1 5 13 9.298 -2.135 22.560 105.893 o
1 6 0 349.347 354.855 19.407 76.207 o
1 6 1 503.706 456.505 21.300 57.737 o
1 6 2 0.110 -15.827 14.662 253.249 o
1 6 3 555.660 560.809 22.443 50.689 o
1 6 4 20.876 -11.680 13.771 270.100 o
1 6 5 9.751 -13.851 15.184 230.615 o
1 6 6 70.139 106.570 18.294 133.723 o
1 6 7 87.126 60.317 18.659 130.579 o
1 6 8 16.910 8.843 16.047 201.882 o
1 6 9 632.932 694.135 27.834 37.242 o
1 6 10 20.097 17.445 20.449 125.268 o
1 6 11 118.811 114.120 24.562 76.925 o
1 7 0 382.891 356.086 29.613 43.941 o
1 7 1 0.289 -25.757 21.959 112.899 o
1 7 2 759.765 804.484 36.958 24.651 o
1 7 3 130.576 79.508 24.324 78.595 o
1 7 4 282.639 230.949 26.605 56.938 o
1 7 5 33.474 28.455 25.984 77.492 o
1 7 6 4.129 -15.009 25.113 86.032 o
1 7 7 5.076 -20.234 22.226 109.595 o
2 0 0 5647.430 5740.370 111.269 2.028 o
2 0 2 5857.650 5708.970 102.881 2.126 o
2 0 4 2872.900 2805.250 54.066 6.992 o
2 0 6 3633.550 3537.590 71.183 4.530 o
2 0 8 3296.820 3259.840 62.104 5.507 o
2 0 10 4238.140 4167.120 77.831 3.639 o
2 0 12 6176.190 6471.210 117.599 1.760 o
2 0 14 1022.570 1129.470 40.274 19.019 o
2 0 16 36.026 16.325 26.957 72.397 o
2 0 18 2.471 -6.229 112.863 4.275 o
2 1 0 6437.290 6581.460 76.520 2.274 o
2 1 1 11535.300 11824.500 126.790 0.821 o
2 1 2 21.254 15.042 5.487 1166.800 o
2 1 3 5990.510 5982.550 71.943 2.594 o
2 1 4 518.212 535.278 11.793 81.251 o
2 1 5 434.201 393.592 11.531 99.645 o
2 1 6 664.070 652.824 15.419 58.303 o
2 1 7 956.626 1008.690 20.235 35.651 o
2 1 8 516.292 508.560 14.775 73.834 o
2 1 9 2725.270 2626.860 42.321 8.699 o
2 1 10 55.418 40.538 11.022 329.000 o
2 1 11 1863.130 1936.140 36.398 13.597 o
2 1 12 30.162 28.879 11.568 341.272 o
2 1 13 1878.680 1859.530 35.109 14.025 o
2 1 14 427.193 383.862 18.295 73.641 o
2 1 15 226.230 206.874 19.673 92.313 o
2 1 16 7.713 -20.963 18.175 162.688 o
2 1 17 2.997 -18.647 22.922 103.314 o
2 2 0 15332.800 15535.300 158.990 0.499 o
2 2 1 49.181 41.709 6.362 670.887 o
2 2 2 7507.600 7334.240 80.516 1.852 o
2 2 3 2132.340 2123.190 30.034 13.350 o
2 2 4 118.904 106.787 9.152 292.446 o
2 2 5 328.118 338.947 11.102 123.606 o
2 2 6 678.791 693.881 15.641 56.114 o
2 2 7 939.064 954.920 20.099 36.804 o
2 2 8 383.983 412.836 14.740 90.608 o
2 2 9 486.386 498.182 16.821 70.255 o
2 2 10 1916.690 1918.470 37.682 13.092 o
2 2 11 22.333 11.907 12.859 299.822 o
2 2 12 1376.090 1398.990 31.955 19.600 o
2 2 13 14.222 -1.422 15.962 207.119 o
2 2 14 1052.330 1071.590 33.269 23.184 o
2 2 15 1076.330 1074.940 38.453 19.830 o
2 2 16 2.607 -18.455 21.920 112.986 o
2 2 17 10.933 12.848 26.790 74.839 o
2 3 0 94.683 81.857 8.016 377.534 o
2 3 1 3346.030 3213.880 38.227 7.221 o
2 3 2 1829.400 1823.170 25.012 17.084 o
2 3 3 1378.430 1382.890 20.256 25.198 o
2 3 4 4319.730 4216.700 49.240 4.706 o
2 3 5 815.950 838.750 17.381 44.985 o
2 3 6 784.347 770.791 17.685 46.832 o
2 3 7 124.790 93.763 10.620 253.465 o
2 3 8 394.257 333.060 14.191 96.607 o
2 3 9 1701.960 1665.420 30.569 16.836 o
2 3 10 331.675 265.939 15.164 103.881 o
2 3 11 517.609 499.780 19.507 60.684 o
2 3 12 7.919 -0.951 14.399 257.045 o
2 3 13 913.716 838.695 28.695 29.906 o
2 3 14 309.179 271.900 28.266 50.436 o
2 3 15 186.234 169.197 26.710 62.025 o
2 3 16 772.174 723.439 41.317 21.561 o
2 4 0 996.012 1017.890 19.256 35.563 o
2 4 1 164.551 179.223 10.285 209.722 o
2 4 2 204.188 186.334 10.384 188.056 o
2 4 3 6205.550 5968.280 66.902 2.604 o
2 4 4 1011.020 1054.620 19.047 35.003 o
2 4 5 2023.630 2030.020 30.794 13.934 o
2 4 6 81.145 68.810 10.639 300.830 o
2 4 7 2043.200 2106.010 35.989 12.562 o
2 4 8 691.635 674.316 20.595 47.247 o
2 4 9 28.137 36.082 13.725 253.206 o
2 4 10 672.490 702.572 22.766 43.829 o
2 4 11 164.508 130.137 16.202 135.885 o
2 4 12 284.199 282.160 21.657 73.975 o
2 4 13 231.678 201.396 23.493 71.976 o
2 4 14 400.431 366.183 31.112 40.438 o
2 4 15 115.947 126.977 30.906 51.277 o
2 5 0 10.783 -4.397 10.579 461.102 o
2 5 1 206.186 175.197 12.821 158.401 o
2 5 2 3723.150 3770.570 50.402 5.494 o
2 5 3 122.306 108.800 11.494 229.493 o
2 5 4 401.425 390.146 15.978 84.628 o
2 5 5 193.871 210.758 13.916 144.586 o
2 5 6 1764.780 1753.260 33.847 15.212 o
2 5 7 25.735 10.253 12.819 299.046 o
2 5 8 470.276 480.586 20.414 61.194 o
2 5 9 19.393 34.683 16.193 192.170 o
2 5 10 207.926 173.733 18.996 100.674 o
2 5 11 22.544 0.854 18.874 147.416 o
2 5 12 4.893 7.073 20.374 129.682 o
2 5 13 0.774 -22.518 23.255 100.621 o
2 6 0 0.532 -23.544 12.769 333.401 o
2 6 1 59.841 58.981 14.253 213.322 o
2 6 2 23.950 -7.069 14.672 237.767 o
2 6 3 638.172 595.815 23.501 45.246 o
2 6 4 128.573 92.620 15.300 161.053 o
2 6 5 947.687 986.163 28.300 28.668 o
2 6 6 187.374 172.321 19.834 97.296 o
2 6 7 577.379 581.262 28.664 38.411 o
2 6 8 0.965 -0.542 16.217 206.649 o
2 6 9 140.343 154.286 21.461 92.113 o
2 6 10 23.202 7.533 20.391 126.266 o
2 6 11 0.921 86.428 110.356 4.462 o
2 7 0 132.978 115.683 24.826 74.571 o
2 7 1 23.079 -3.275 22.131 108.258 o
2 7 2 366.715 327.599 28.115 48.147 o
2 7 3 9.143 25.437 22.218 107.585 o
2 7 4 749.688 786.216 37.477 24.411 o
2 7 5 44.528 40.109 24.338 86.468 o
2 7 6 138.369 178.016 29.739 53.325 o
2 7 7 82.024 139.635 184.579 1.594 o
3 0 0 20.158 14.168 6.651 909.070 o
3 0 2 15606.500 15757.200 285.673 0.324 o
3 0 4 7298.620 7204.600 128.104 1.419 o
3 0 6 11204.300 11331.400 211.030 0.593 o
3 0 8 3002.840 3121.260 62.148 5.901 o
3 0 10 658.428 716.631 28.071 36.154 o
3 0 12 48.407 56.337 18.971 134.646 o
3 0 14 197.954 214.732 24.883 67.557 o
3 0 16 1264.600 1285.550 52.406 12.610 o
3 1 0 6789.620 6838.810 79.308 2.100 o
3 1 1 5215.250 5168.870 62.930 3.305 o
3 1 2 9.880 7.053 5.613 1389.300 o
3 1 3 9936.490 9998.020 116.983 1.052 o
3 1 4 530.147 518.078 12.294 79.513 o
3 1 5 1326.800 1334.480 23.135 24.732 o
3 1 6 412.421 406.474 12.599 97.076 o
3 1 7 3227.830 3217.680 46.349 6.798 o
3 1 8 4.382 3.621 10.093 516.598 o
3 1 9 899.662 937.641 22.890 35.033 o
3 1 10 17.878 13.215 12.002 344.389 o
3 1 11 13.626 -10.613 12.204 347.399 o
3 1 12 162.938 153.770 14.417 154.444 o
3 1 13 1553.150 1521.450 32.194 17.747 o
3 1 14 78.228 63.145 14.985 188.486 o
3 1 15 1013.040 1085.500 33.762 23.174 o
3 1 16 26.704 28.236 19.898 129.817 o
3 1 17 1224.120 1268.660 40.665 17.159 o
3 2 0 521.681 576.942 12.503 77.080 o
3 2 1 21.438 6.164 6.572 950.565 o
3 2 2 6985.370 6831.930 74.633 2.107 o
3 2 3 118.531 96.649 8.346 322.716 o
3 2 4 3558.450 3489.230 45.634 6.161 o
3 2 5 92.078 76.549 8.029 385.511 o
3 2 6 4786.690 4602.460 56.233 3.927 o
3 2 7 169.273 149.508 10.607 209.511 o
3 2 8 904.733 883.409 20.970 37.565 o
3 2 9 440.429 441.844 17.038 74.971 o
3 2 10 68.338 44.579 12.533 259.357 o
3 2 11 1349.450 1310.900 30.490 20.878 o
3 2 12 668.599 679.969 23.776 42.654 o
3 2 13 466.954 490.355 21.756 57.463 o
3 2 14 968.139 959.527 32.886 24.900 o
3 2 15 23.720 42.404 20.120 126.420 o
3 2 16 458.967 428.738 33.625 34.562 o
3 2 17 1.223 -67.288 26.959 74.858 o
3 3 0 7055.140 6851.380 77.705 2.049 o
3 3 1 5303.710 5186.990 62.294 3.270 o
3 3 2 98.724 102.065 8.163 350.808 o
3 3 3 820.045 843.018 15.406 47.297 o
3 3 4 4.721 -11.923 7.207 996.720 o
3 3 5 2801.940 2737.010 38.960 8.776 o
3 3 6 250.364 232.915 11.324 153.051 o
3 3 7 931.513 926.374 20.197 37.224 o
3 3 8 1871.630 1853.580 33.164 14.573 o
3 3 9 536.235 561.698 17.864 62.254 o
3 3 10 1205.460 1228.440 26.719 24.834 o
3 3 11 44.937 22.621 13.538 252.277 o
3 3 12 1108.620 1071.270 29.655 25.008 o
3 3 13 525.681 489.746 26.974 43.676 o
3 3 14 111.396 115.260 26.754 66.722 o
3 3 15 597.320 601.805 33.815 30.873 o
3 3 16 10.684 19.484 27.421 71.317 o
3 4 0 279.625 274.534 11.743 136.379 o
3 4 1 1868.850 1882.470 31.274 15.000 o
3 4 2 48.413 36.087 9.206 441.543 o
3 4 3 530.428 553.477 14.565 71.657 o
3 4 4 2009.580 2011.140 29.214 14.402 o
3 4 5 2.117 -0.413 9.294 621.739 o
3 4 6 1023.500 1052.120 21.489 32.692 o
3 4 7 209.701 192.296 12.359 160.155 o
3 4 8 119.976 106.195 13.524 190.515 o
3 4 9 1337.460 1414.470 29.952 20.786 o
3 4 10 600.094 570.706 21.866 50.040 o
3 4 11 1084.320 1139.450 31.068 23.955 o
3 4 12 101.064 82.941 20.134 111.240 o
3 4 13 551.307 495.754 31.888 34.944 o
3 4 14 4.597 28.053 26.019 79.193 o
3 5 0 1380.970 1354.570 27.035 22.058 o
3 5 1 54.797 33.590 11.324 320.607 o
3 5 2 1503.940 1595.690 29.394 18.898 o
3 5 3 139.594 139.265 13.003 184.902 o
3 5 4 645.058 667.663 18.492 52.944 o
3 5 5 10.961 5.732 11.054 418.543 o
3 5 6 969.496 1007.510 24.896 31.125 o
3 5 7 12.432 28.419 12.853 301.652 o
3 5 8 83.941 78.835 14.824 186.313 o
3 5 9 26.391 17.242 15.986 197.505 o
3 5 10 1297.310 1310.470 37.222 18.112 o
3 5 11 7.429 19.476 18.770 150.372 o
3 5 12 351.058 317.488 26.945 51.769 o
3 5 13 173.352 191.579 28.713 55.122 o
3 6 0 75.810 40.258 14.458 205.421 o
3 6 1 229.829 196.229 16.055 118.511 o
3 6 2 258.714 260.270 16.483 105.934 o
3 6 3 79.302 36.478 14.775 197.789 o
3 6 4 43.434 -21.752 16.206 189.286 o
3 6 5 181.877 155.981 19.583 100.656 o
3 6 6 11.659 -15.768 18.321 159.081 o
3 6 7 42.173 40.611 18.978 137.379 o
3 6 8 13.896 8.371 18.023 162.456 o
3 6 9 574.267 548.168 33.055 32.550 o
3 6 10 52.494 60.079 21.969 102.608 o
3 7 0 826.049 872.959 33.264 26.702 o
3 7 1 59.700 34.963 21.168 110.459 o
3 7 2 116.179 99.353 22.599 89.391 o
3 7 3 1.094 -14.947 21.536 117.256 o
3 7 4 9.759 -11.914 22.484 106.546 o
3 7 5 4.258 23.887 23.741 95.052 o
3 7 6 18.842 14.343 22.293 106.373 o
4 0 0 7721.560 7804.890 152.737 1.138 o
4 0 2 5014.530 4802.810 93.166 2.696 o
4 0 4 624.939 651.665 21.423 48.522 o
4 0 6 342.657 337.706 18.787 80.076 o
4 0 8 2766.260 2832.100 59.283 6.623 o
4 0 10 3694.580 3788.370 76.212 4.145 o
4 0 12 1080.220 1131.470 36.940 20.439 o
4 0 14 627.367 643.683 36.468 27.338 o
4 0 16 33.241 92.670 28.902 61.766 o
4 1 0 605.306 587.111 11.157 73.052 o
4 1 1 12435.700 12458.300 147.228 0.694 o
4 1 2 38.345 41.765 6.867 668.256 o
4 1 3 2148.950 2070.570 29.949 13.412 o
4 1 4 855.830 838.657 17.106 44.021 o
4 1 5 750.443 711.910 16.152 51.587 o
4 1 6 773.110 771.774 17.626 47.301 o
4 1 7 3431.140 3331.240 47.962 6.293 o
4 1 8 280.035 248.488 13.091 128.376 o
4 1 9 6176.490 6205.160 83.282 2.303 o
4 1 10 46.586 36.250 12.159 293.714 o
4 1 11 1737.610 1766.150 34.995 14.992 o
4 1 12 216.807 210.906 16.121 118.922 o
4 1 13 1508.460 1528.670 33.926 17.373 o
4 1 14 27.690 -7.192 15.229 219.712 o
4 1 15 228.146 200.539 21.584 81.533 o
4 1 16 295.922 274.309 24.630 61.946 o
4 1 17 38.320 39.791 23.245 94.867 o
4 2 0 690.604 706.878 13.016 59.792 o
4 2 1 2206.820 2163.890 30.224 12.886 o
4 2 2 30.862 20.474 6.587 811.434 o
4 2 3 1476.780 1416.850 22.904 22.630 o
4 2 4 443.018 427.930 12.515 92.386 o
4 2 5 4319.400 4173.000 52.781 4.583 o
4 2 6 573.861 581.332 14.681 67.325 o
4 2 7 362.794 362.556 14.667 96.313 o
4 2 8 2312.750 2302.420 39.273 10.653 o
4 2 9 748.255 780.163 21.557 42.307 o
4 2 10 3820.850 3768.910 59.335 4.909 o
4 2 11 316.436 286.498 17.658 90.364 o
4 2 12 928.363 995.637 29.309 28.015 o
4 2 13 32.957 26.222 16.897 174.467 o
4 2 14 34.163 -12.170 20.151 127.910 o
4 2 15 192.705 198.704 24.828 68.523 o
4 2 16 2.603 -20.707 23.846 95.518 o
4 3 0 3239.620 3172.480 40.391 7.286 o
4 3 1 222.616 225.940 10.490 171.872 o
4 3 2 1090.570 1063.430 19.327 33.011 o
4 3 3 1233.510 1261.760 21.046 27.654 o
4 3 4 3254.300 3183.660 42.048 7.120 o
4 3 5 254.755 226.223 11.323 152.761 o
4 3 6 1823.550 1797.840 29.972 15.847 o
4 3 7 425.164 431.847 14.817 85.015 o
4 3 8 912.243 870.036 21.436 37.040 o
4 3 9 2142.690 2111.140 36.400 12.080 o
4 3 10 98.079 83.447 14.273 190.243 o
4 3 11 1154.820 1174.280 30.541 23.366 o
4 3 12 909.411 903.070 26.642 31.419 o
4 3 13 123.504 92.087 21.207 98.925 o
4 3 14 58.808 23.671 23.180 94.162 o
4 3 15 82.981 83.456 26.989 67.922 o
4 4 0 472.392 470.221 14.839 78.803 o
4 4 1 46.599 31.775 9.765 413.805 o
4 4 2 4.395 4.870 8.807 668.359 o
4 4 3 3117.150 3154.950 45.579 7.091 o
4 4 4 35.114 24.928 9.035 498.994 o
4 4 5 680.122 684.249 16.566 54.602 o
4 4 6 5.042 12.894 9.888 521.881 o
4 4 7 1851.520 1884.710 32.407 14.793 o
4 4 8 478.659 472.697 18.011 67.991 o
4 4 9 1.623 -8.224 12.085 370.521 o
4 4 10 253.953 246.972 16.009 110.914 o
4 4 11 89.728 49.358 17.519 145.578 o
4 4 12 218.941 211.946 22.563 76.826 o
4 4 13 408.582 443.458 31.192 39.293 o
4 4 14 49.904 90.297 33.742 45.608 o
4 5 0 60.534 49.510 11.440 301.539 o
4 5 1 286.009 257.939 14.159 118.237 o
4 5 2 2677.510 2688.370 42.340 8.736 o
4 5 3 128.237 97.803 12.280 212.522 o
4 5 4 116.111 95.979 12.824 207.965 o
4 5 5 103.824 103.503 13.726 194.098 o
4 5 6 2666.220 2761.020 41.118 8.822 o
4 5 7 112.386 101.255 13.053 203.874 o
4 5 8 290.002 277.376 18.517 88.933 o
4 5 9 166.656 167.918 19.598 101.656 o
4 5 10 1.944 -37.062 17.717 172.886 o
4 5 11 33.368 42.372 19.516 132.031 o
4 5 12 29.182 20.802 23.644 93.589 o
4 6 0 28.353 22.992 13.396 269.014 o
4 6 1 659.689 677.540 21.420 46.875 o
4 6 2 6.159 -7.811 12.828 324.021 o
4 6 3 1698.490 1667.990 33.874 15.809 o
4 6 4 16.051 28.229 14.536 238.154 o
4 6 5 1340.680 1412.470 40.575 16.152 o
4 6 6 46.432 33.680 20.073 123.866 o
4 6 7 747.575 729.869 32.068 29.784 o
4 6 8 7.422 -20.269 18.985 149.326 o
4 6 9 18.680 22.728 20.357 126.153 o
4 6 10 0.389 -3.609 21.548 117.234 o
4 7 0 481.930 462.378 25.273 48.893 o
4 7 1 61.528 34.126 19.057 133.172 o
4 7 2 161.647 130.468 25.418 69.586 o
4 7 3 106.529 68.086 23.548 85.424 o
4 7 4 397.546 367.446 29.122 44.448 o
4 7 5 46.325 17.424 23.118 96.165 o
4 7 6 433.095 182.636 191.185 1.476 o
5 0 0 10322.000 10393.000 203.009 0.664 o
5 0 2 6022.840 5996.130 115.561 1.859 o
5 0 4 16481.700 16232.300 284.806 0.311 o
5 0 6 13991.000 14298.900 250.763 0.406 o
5 0 8 36.961 35.651 14.773 217.864 o
5 0 10 70.534 52.911 16.698 162.313 o
5 0 12 1468.540 1524.670 45.682 13.542 o
5 0 14 3961.360 4163.930 109.349 2.689 o
5 0 16 626.461 606.824 43.455 21.486 o
5 1 0 13.162 8.862 4.915 1589.540 o
5 1 1 205.319 206.377 8.526 208.083 o
5 1 2 393.091 395.283 10.859 108.498 o
5 1 3 6919.980 6789.510 87.118 1.975 o
5 1 4 786.781 730.082 16.381 49.388 o
5 1 5 5988.540 5810.460 74.217 2.585 o
5 1 6 860.180 884.983 19.049 40.870 o
5 1 7 3746.500 3652.080 52.122 5.438 o
5 1 8 1780.640 1795.460 33.906 14.998 o
5 1 9 0.622 0.691 11.099 440.076 o
5 1 10 527.442 523.000 19.145 60.502 o
5 1 11 199.377 199.033 15.737 126.532 o
5 1 12 840.898 916.128 26.017 33.143 o
5 1 13 1569.410 1559.030 34.539 16.671 o
5 1 14 70.672 42.364 17.281 154.590 o
5 1 15 1386.820 1505.690 42.466 14.990 o
5 1 16 20.288 22.714 21.779 110.569 o
5 2 0 138.532 122.696 7.402 312.299 o
5 2 1 1942.180 1914.140 26.725 15.626 o
5 2 2 11059.500 10771.300 130.959 0.873 o
5 2 3 287.801 294.731 9.692 148.038 o
5 2 4 3864.860 3814.190 51.142 5.273 o
5 2 5 67.793 62.304 8.285 430.459 o
5 2 6 2769.020 2698.950 39.288 8.863 o
5 2 7 984.809 989.366 22.010 33.610 o
5 2 8 66.527 50.916 11.463 294.192 o
5 2 9 1255.350 1334.490 29.282 22.262 o
5 2 10 207.767 190.742 16.307 120.638 o
5 2 11 396.234 428.981 19.685 69.275 o
5 2 12 158.280 120.076 16.844 131.261 o
5 2 13 25.632 0.620 16.936 180.478 o
5 2 14 635.668 724.281 34.870 28.389 o
5 2 15 2.156 7.657 22.229 109.451 o
5 2 16 730.516 708.454 37.593 24.875 o
5 3 0 2898.790 2844.650 38.905 8.434 o
5 3 1 3336.290 3170.900 42.496 6.957 o
5 3 2 1032.920 1118.480 21.214 32.107 o
5 3 3 572.115 567.935 15.258 66.463 o
5 3 4 10.226 4.419 7.950 774.319 o
5 3 5 2161.730 2141.980 32.764 12.648 o
5 3 6 465.781 486.644 15.274 77.207 o
5 3 7 572.522 542.397 16.360 64.495 o
5 3 8 1529.470 1523.270 28.436 19.354 o
5 3 9 78.862 58.094 13.324 226.170 o
5 3 10 153.499 122.733 15.784 144.026 o
5 3 11 236.128 168.291 17.335 109.525 o
5 3 12 287.710 263.871 20.583 79.274 o
5 3 13 251.052 266.628 25.408 61.541 o
5 3 14 93.017 106.871 23.460 85.497 o
5 3 15 272.501 227.492 31.759 43.592 o
5 4 0 375.189 411.152 14.519 92.683 o
5 4 1 110.200 90.592 11.143 251.797 o
5 4 2 2521.850 2586.120 38.502 9.740 o
5 4 3 152.334 142.746 11.662 201.284 o
5 4 4 1058.480 1053.030 21.795 31.772 o
5 4 5 762.837 771.653 18.055 47.046 o
5 4 6 768.841 745.580 18.313 46.916 o
5 4 7 952.807 997.176 21.976 34.211 o
5 4 8 225.851 236.489 14.974 124.714 o
5 4 9 1804.690 1837.100 36.123 14.167 o
5 4 10 25.327 11.343 15.155 220.016 o
5 4 11 486.053 601.500 26.225 44.651 o
5 4 12 486.184 468.916 30.793 38.108 o
5 4 13 878.483 871.520 38.459 22.143 o
5 4 14 86.272 81.923 30.268 54.952 o
5 5 0 2307.560 2297.270 38.066 10.876 o
5 5 1 51.914 47.703 11.680 301.706 o
5 5 2 292.197 250.873 15.349 109.460 o
5 5 3 54.963 34.045 12.034 291.735 o
5 5 4 32.512 17.697 12.186 315.930 o
5 5 5 7.941 -3.234 13.159 306.472 o
5 5 6 1082.840 1103.110 24.490 28.843 o
5 5 7 253.942 232.440 14.449 124.168 o
5 5 8 899.522 937.369 26.789 31.156 o
5 5 9 0.353 -21.094 15.318 231.910 o
5 5 10 1077.620 1065.970 33.388 22.889 o
5 5 11 18.822 28.192 21.416 114.024 o
5 5 12 540.440 505.087 31.999 34.895 o
5 6 0 0.092 -17.226 13.117 316.417 o
5 6 1 232.612 198.897 15.930 118.838 o
5 6 2 1.959 16.671 14.157 263.942 o
5 6 3 424.936 434.802 20.820 63.663 o
5 6 4 31.521 -1.487 15.519 210.270 o
5 6 5 11.374 12.101 16.235 199.071 o
5 6 6 4.106 -11.113 16.867 189.859 o
5 6 7 394.390 392.381 27.117 48.657 o
5 6 8 9.248 -16.238 24.606 89.164 o
5 6 9 633.978 626.543 32.995 31.134 o
5 7 0 441.098 411.354 25.016 51.814 o
5 7 1 40.930 36.108 20.064 124.691 o
5 7 2 248.556 203.936 21.719 79.104 o
5 7 3 7.395 22.233 22.375 106.520 o
5 7 4 4.924 -11.314 21.210 120.300 o
5 7 5 48.760 64.054 21.756 104.655 o
6 0 0 10490.400 10783.000 218.482 0.604 o
6 0 2 7411.570 7194.850 127.697 1.409 o
6 0 4 762.070 771.915 27.672 34.106 o
6 0 6 383.729 369.437 19.972 71.027 o
6 0 8 4954.830 5081.360 94.404 2.639 o
6 0 10 5242.480 5470.480 103.819 2.291 o
6 0 12 478.527 483.083 28.949 41.305 o
6 0 14 43.231 39.116 26.067 76.071 o
6 0 16 276.757 328.460 39.931 29.085 o
6 1 0 368.295 364.664 11.350 112.556 o
6 1 1 641.093 607.100 13.746 64.272 o
6 1 2 1411.530 1336.930 21.930 24.277 o
6 1 3 101.729 79.806 8.692 342.095 o
6 1 4 676.892 674.264 15.809 56.379 o
6 1 5 7534.550 7297.160 89.836 1.755 o
6 1 6 1153.570 1118.690 22.917 28.765 o
6 1 7 2077.320 2100.940 35.456 12.545 o
6 1 8 548.154 562.649 18.131 60.904 o
6 1 9 3979.900 4058.590 59.622 4.626 o
6 1 10 317.934 317.121 17.485 89.528 o
6 1 11 2233.690 2254.620 43.435 10.267 o
6 1 12 20.415 10.821 14.433 244.034 o
6 1 13 246.869 226.751 20.293 85.761 o
6 1 14 7.446 16.413 18.829 149.815 o
6 1 15 138.869 138.461 22.464 86.530 o
6 1 16 56.479 -21.947 22.533 100.762 o
6 2 0 2280.760 2231.470 29.356 12.573 o
6 2 1 3232.910 3161.590 42.451 7.144 o
6 2 2 324.293 317.747 11.860 121.596 o
6 2 3 125.449 107.279 9.140 286.324 o
6 2 4 18.432 11.966 8.436 639.144 o
6 2 5 2524.350 2493.660 37.388 10.015 o
6 2 6 3284.600 3221.820 47.344 6.630 o
6 2 7 3.734 -0.505 10.413 492.532 o
6 2 8 1742.560 1785.300 33.750 15.274 o
6 2 9 17.461 -2.751 12.800 313.222 o
6 2 10 1857.970 1856.630 38.042 13.386 o
6 2 11 542.259 513.483 21.136 55.110 o
6 2 12 1081.490 1117.210 29.993 24.826 o
6 2 13 145.984 150.988 20.554 98.015 o
6 2 14 15.295 1.050 23.688 95.507 o
6 2 15 346.855 277.112 30.336 44.309 o
6 3 0 817.502 809.474 17.156 45.723 o
6 3 1 2790.710 2800.540 37.466 8.890 o
6 3 2 1998.080 1950.750 30.788 14.260 o
6 3 3 0.124 10.729 8.230 768.406 o
6 3 4 1146.950 1111.760 22.529 29.197 o
6 3 5 1113.850 1121.210 22.382 29.763 o
6 3 6 1008.950 1052.120 22.352 32.235 o
6 3 7 2020.390 2017.050 35.947 12.847 o
6 3 8 2.118 -7.321 11.808 387.213 o
6 3 9 778.893 804.433 22.433 39.944 o
6 3 10 9.796 -2.714 13.954 271.844 o
6 3 11 411.856 451.235 23.378 56.442 o
6 3 12 679.719 673.933 27.753 36.587 o
6 3 13 29.241 19.393 22.712 101.168 o
6 3 14 228.483 194.060 28.512 53.756 o
6 3 15 29.769 -48.185 238.593 0.956 o
6 4 0 287.167 299.011 13.189 121.312 o
6 4 1 1181.160 1163.480 23.705 27.483 o
6 4 2 843.504 855.855 20.284 40.264 o
6 4 3 6356.490 6382.910 79.702 2.280 o
6 4 4 91.466 75.866 11.185 270.508 o
6 4 5 1392.240 1392.240 27.015 21.770 o
6 4 6 418.627 445.339 15.946 80.626 o
6 4 7 300.192 293.621 14.268 112.132 o
6 4 8 514.591 521.476 18.100 64.025 o
6 4 9 11.937 9.645 14.111 260.904 o
6 4 10 407.771 432.453 23.976 55.387 o
6 4 11 114.669 95.932 20.487 105.496 o
6 4 12 7.809 -2.141 20.714 125.618 o
6 4 13 426.989 387.684 30.763 40.268 o
6 5 0 158.659 149.080 14.624 153.656 o
6 5 1 90.146 69.356 12.587 234.859 o
6 5 2 2098.020 2119.110 37.400 12.036 o
6 5 3 15.864 13.062 12.987 299.995 o
6 5 4 2887.560 2986.560 46.359 7.568 o
6 5 5 278.960 274.859 16.224 103.872 o
6 5 6 751.502 760.214 21.557 42.501 o
6 5 7 80.381 51.022 15.077 188.210 o
6 5 8 68.753 84.076 16.802 156.805 o
6 5 9 251.547 220.649 18.663 95.110 o
6 5 10 3.449 -1.969 16.307 203.279 o
6 5 11 22.765 31.948 23.546 94.425 o
6 6 0 6.550 -5.050 13.945 274.750 o
6 6 1 564.965 576.813 23.188 48.533 o
6 6 2 46.056 24.042 15.049 209.347 o
6 6 3 2001.660 2112.560 44.721 10.921 o
6 6 4 3.011 7.377 16.192 204.724 o
6 6 5 418.972 438.181 23.734 55.452 o
6 6 6 63.163 63.895 17.406 151.889 o
6 6 7 23.139 61.556 19.499 132.363 o
6 6 8 31.616 49.922 24.634 85.143 o
6 6 9 17.419 7.182 23.227 98.734 o
6 7 0 240.031 255.986 23.341 70.435 o
6 7 1 3.026 14.053 18.552 155.621 o
6 7 2 338.467 371.162 25.531 55.128 o
6 7 3 50.766 5.647 19.587 131.335 o
6 7 4 310.111 271.790 26.273 56.049 o
7 0 0 7195.390 6973.590 139.662 1.337 o
7 0 2 18859.700 18780.900 311.371 0.249 o
7 0 4 2430.820 2355.520 56.449 7.809 o
7 0 6 79.910 96.828 16.597 155.140 o
7 0 8 246.718 250.269 20.751 82.317 o
7 0 10 1012.090 1062.090 36.126 21.759 o
7 0 12 2289.350 2410.490 68.241 6.583 o
7 0 14 108.452 62.096 36.759 37.989 o
7 0 16 927.097 989.316 61.476 11.206 o
7 1 0 353.398 340.342 11.280 117.636 o
7 1 1 10868.000 10558.900 135.705 0.876 o
7 1 2 319.765 291.178 11.713 126.066 o
7 1 3 9495.370 9319.100 112.892 1.150 o
7 1 4 960.676 920.500 19.893 36.906 o
7 1 5 3009.980 2963.340 44.174 7.573 o
7 1 6 799.703 807.780 18.855 44.074 o
7 1 7 1730.360 1700.820 30.590 16.536 o
7 1 8 111.029 107.822 12.494 214.386 o
7 1 9 68.692 51.143 12.710 251.387 o
7 1 10 225.620 223.960 17.176 108.234 o
7 1 11 1949.380 1998.370 39.929 12.289 o
7 1 12 67.728 42.257 16.006 176.788 o
7 1 13 368.300 345.418 22.848 62.583 o
7 1 14 79.976 104.987 21.885 97.764 o
7 1 15 512.822 598.209 33.615 32.385 o
7 2 0 3003.970 2932.790 37.995 8.194 o
7 2 1 2755.570 2682.830 38.494 9.006 o
7 2 2 9127.340 8997.850 108.648 1.233 o
7 2 3 995.848 985.863 19.688 35.537 o
7 2 4 2607.410 2598.460 39.318 9.388 o
7 2 5 311.983 303.730 12.649 120.019 o
7 2 6 1715.480 1702.990 30.713 16.584 o
7 2 7 1795.930 1785.000 32.679 15.287 o
7 2 8 316.306 268.652 15.103 106.224 o
7 2 9 397.832 365.142 17.657 79.122 o
7 2 10 492.721 483.055 20.634 59.386 o
7 2 11 104.023 80.358 16.621 150.658 o
7 2 12 599.158 607.709 25.744 42.311 o
7 2 13 127.272 142.360 22.215 88.957 o
7 2 14 838.409 949.384 40.322 20.905 o
7 2 15 2.605 -23.762 25.264 85.124 o
7 3 0 892.662 966.577 18.619 39.343 o
7 3 1 770.200 760.409 16.225 49.673 o
7 3 2 253.139 228.771 10.809 157.898 o
7 3 3 1404.770 1429.150 27.752 21.134 o
7 3 4 926.059 913.536 21.492 36.164 o
7 3 5 2633.880 2676.410 41.031 9.010 o
7 3 6 492.920 480.122 16.327 71.953 o
7 3 7 369.296 361.027 15.672 90.757 o
7 3 8 1767.280 1798.280 34.533 14.885 o
7 3 9 123.615 76.695 14.469 178.286 o
7 3 10 1209.370 1200.470 29.845 23.084 o
7 3 11 363.893 311.911 20.610 71.860 o
7 3 12 226.640 194.501 23.280 73.486 o
7 3 13 367.618 339.942 32.594 38.677 o
7 3 14 54.613 33.920 26.737 71.992 o
7 4 0 712.696 734.284 18.637 48.657 o
7 4 1 6.762 -1.425 10.289 496.294 o
7 4 2 1108.380 1198.060 24.642 27.649 o
7 4 3 256.385 226.995 13.329 133.704 o
7 4 4 63.428 73.206 11.853 273.636 o
7 4 5 820.533 790.137 21.500 40.249 o
7 4 6 302.501 284.156 15.965 101.737 o
7 4 7 506.761 514.582 17.447 66.526 o
7 4 8 776.450 800.701 22.020 40.604 o
7 4 9 2943.000 3051.690 51.067 6.975 o
7 4 10 171.208 117.264 20.077 100.569 o
7 4 11 67.447 72.079 20.994 108.626 o
7 4 12 5.074 -11.888 22.644 105.615 o
7 4 13 2.572 -9.112 24.472 90.714 o
7 5 0 2666.390 2735.370 43.765 8.540 o
7 5 1 247.050 201.881 14.752 125.871 o
7 5 2 308.354 273.724 16.407 99.013 o
7 5 3 549.898 565.413 19.952 56.375 o
7 5 4 263.788 236.156 15.404 114.659 o
7 5 5 221.963 199.778 15.899 120.871 o
7 5 6 835.142 854.757 23.821 36.294 o
7 5 7 43.520 34.094 15.354 201.063 o
7 5 8 1286.290 1392.600 38.517 17.356 o
7 5 9 13.934 15.394 19.647 136.676 o
7 5 10 356.942 399.007 25.270 54.580 o
7 5 11 10.387 -13.863 21.348 117.952 o
7 6 0 2.255 -13.563 15.162 235.585 o
7 6 1 83.770 43.429 15.278 184.470 o
7 6 2 16.450 -10.164 14.806 238.169 o
7 6 3 21.492 8.869 17.722 165.532 o
7 6 4 9.907 -17.402 16.717 191.001 o
7 6 5 480.507 427.802 24.918 50.339 o
7 6 6 124.306 123.393 20.947 99.067 o
7 6 7 554.776 555.862 28.170 39.997 o
7 6 8 113.608 122.619 23.297 84.196 o
7 7 0 369.213 373.707 25.157 54.910 o
7 7 1 49.132 23.870 20.120 123.703 o
7 7 2 18.780 13.391 21.128 118.119 o
7 7 3 95.230 58.213 19.959 115.501 o
8 0 0 278.124 286.136 16.100 104.019 o
8 0 2 953.382 954.450 25.432 31.373 o
8 0 4 1481.740 1450.300 35.164 17.325 o
8 0 6 8722.980 8777.110 169.902 0.921 o
8 0 8 6427.580 6728.810 131.622 1.529 o
8 0 10 754.557 762.242 34.141 27.424 o
8 0 12 361.173 286.434 30.090 44.365 o
8 0 14 241.496 181.865 37.610 33.632 o
8 1 0 1319.910 1295.530 22.694 25.296 o
8 1 1 322.414 317.248 12.327 118.987 o
8 1 2 596.655 589.662 15.957 62.621 o
8 1 3 7.400 7.473 8.018 770.506 o
8 1 4 980.774 940.624 20.334 35.779 o
8 1 5 3955.600 3882.130 54.806 4.960 o
8 1 6 25.841 24.760 9.747 465.246 o
8 1 7 2808.400 2732.530 44.093 8.203 o
8 1 8 212.318 136.622 13.236 157.351 o
8 1 9 1734.860 1773.310 35.042 14.973 o
8 1 10 11.640 -3.968 13.838 274.833 o
8 1 11 129.252 103.793 17.717 129.099 o
8 1 12 11.975 14.618 16.550 191.089 o
8 1 13 186.995 199.137 20.315 92.705 o
8 1 14 135.293 136.472 24.275 76.579 o
8 1 15 108.148 88.567 27.830 62.974 o
8 2 0 3258.230 3136.440 39.964 7.318 o
8 2 1 698.028 715.660 16.923 52.475 o
8 2 2 318.053 297.456 11.614 126.452 o
8 2 3 1837.290 1833.510 32.831 14.891 o
8 2 4 148.834 161.324 11.807 196.170 o
8 2 5 1186.300 1172.500 23.541 27.451 o
8 2 6 2859.420 2761.710 42.736 8.212 o
8 2 7 363.561 358.909 16.165 89.150 o
8 2 8 3541.880 3565.680 53.801 5.618 o
8 2 9 0.954 -23.603 12.994 321.516 o
8 2 10 465.996 471.448 20.439 61.589 o
8 2 11 97.579 101.622 17.481 138.443 o
8 2 12 434.943 447.750 23.650 54.812 o
8 2 13 263.764 280.416 28.244 51.849 o
8 2 14 178.766 147.852 30.857 49.280 o
8 3 0 1620.560 1625.880 25.894 19.134 o
8 3 1 15.882 23.706 7.562 744.487 o
8 3 2 1953.870 1991.790 32.715 13.931 o
8 3 3 1407.210 1452.170 29.384 20.275 o
8 3 4 1592.110 1586.090 31.111 17.652 o
8 3 5 793.958 763.263 22.299 40.265 o
8 3 6 1720.650 1729.840 32.348 15.970 o
8 3 7 1413.130 1407.210 31.456 19.497 o
8 3 8 506.377 491.278 20.453 58.986 o
8 3 9 188.445 168.655 16.058 128.529 o
8 3 10 48.828 32.721 16.019 184.947 o
8 3 11 749.878 753.025 28.557 33.459 o
8 3 12 587.160 590.037 29.068 37.493 o
8 3 13 39.843 50.160 25.948 76.595 o
8 4 0 105.236 86.530 11.557 245.971 o
8 4 1 3857.150 3842.600 53.801 5.128 o
8 4 2 64.976 48.325 10.989 315.177 o
8 4 3 975.432 981.712 23.805 32.227 o
8 4 4 1338.000 1398.930 30.877 20.410 o
8 4 5 981.123 1004.720 25.048 30.818 o
8 4 6 603.438 602.936 20.708 51.634 o
8 4 7 23.779 -0.377 14.096 256.433 o
8 4 8 108.915 97.447 15.425 164.343 o
8 4 9 193.940 206.453 18.445 104.354 o
8 4 10 433.005 403.473 25.508 51.040 o
8 4 11 160.221 259.104 26.407 62.300 o
8 4 12 51.041 43.406 23.573 91.074 o
8 5 0 1232.510 1312.510 28.196 23.199 o
8 5 1 5.857 6.611 12.028 363.247 o
8 5 2 2240.140 2235.800 39.696 10.915 o
8 5 3 12.497 5.956 12.730 318.585 o
8 5 4 668.719 670.092 22.291 45.220 o
8 5 5 106.309 82.856 14.260 187.328 o
8 5 6 293.344 272.367 17.939 92.012 o
8 5 7 7.130 22.292 14.858 235.482 o
8 5 8 21.320 8.406 17.771 164.777 o
8 5 9 1.616 26.317 21.144 119.547 o
8 5 10 278.297 277.203 27.651 53.080 o
8 6 0 121.898 85.591 16.291 149.960 o
8 6 1 1658.660 1712.960 37.397 14.821 o
8 6 2 0.668 -8.795 15.582 223.941 o
8 6 3 485.503 493.262 24.212 50.618 o
8 6 4 215.036 183.722 20.365 90.357 o
8 6 5 294.019 334.968 22.948 66.515 o
8 6 6 73.130 43.805 19.863 121.000 o
8 6 7 23.478 6.334 20.332 127.029 o
8 7 0 209.705 213.047 24.056 70.474 o
8 7 1 14.834 36.961 20.361 125.543 o
9 0 0 3501.980 3402.930 78.270 4.293 o
9 0 2 7500.560 7286.150 133.727 1.338 o
9 0 4 829.541 781.740 25.011 35.813 o
9 0 6 2056.570 2116.820 50.722 9.658 o
9 0 8 1.980 -11.387 18.593 157.026 o
9 0 10 33.524 10.107 19.007 141.998 o
9 0 12 1188.540 1201.040 49.206 14.079 o
9 0 14 671.650 656.439 54.487 14.827 o
9 1 0 77.685 77.870 7.942 413.916 o
9 1 1 6307.370 6122.330 82.328 2.292 o
9 1 2 42.188 38.243 9.474 434.588 o
9 1 3 4027.540 3977.890 54.377 4.867 o
9 1 4 331.149 329.868 13.750 107.767 o
9 1 5 2965.210 2958.920 44.961 7.586 o
9 1 6 1012.950 968.710 22.598 32.732 o
9 1 7 235.526 212.816 14.155 132.382 o
9 1 8 598.193 608.370 19.792 53.623 o
9 1 9 349.552 347.284 17.622 84.305 o
9 1 10 123.225 95.363 15.758 155.631 o
9 1 11 1330.110 1348.350 33.867 19.277 o
9 1 12 166.883 160.889 20.393 96.320 o
9 1 13 857.633 845.649 31.360 28.176 o
9 1 14 32.107 55.968 25.469 79.673 o
9 2 0 2626.350 2610.890 38.404 9.438 o
9 2 1 57.021 35.615 7.177 572.998 o
9 2 2 4715.280 4674.620 60.952 3.799 o
9 2 3 1051.330 1047.360 23.286 30.744 o
9 2 4 2341.010 2354.200 39.165 10.504 o
9 2 5 437.967 462.699 17.180 73.871 o
9 2 6 265.974 259.769 14.462 119.355 o
9 2 7 377.070 341.689 16.054 89.159 o
9 2 8 116.644 82.815 14.684 176.063 o
9 2 9 694.218 697.665 22.505 43.672 o
9 2 10 569.818 533.514 23.057 49.388 o
9 2 11 187.513 177.324 19.563 98.882 o
9 2 12 794.008 802.662 32.019 28.693 o
9 2 13 1.678 -44.033 23.376 99.489 o
9 2 14 364.456 404.984 33.990 35.779 o
9 3 0 124.246 125.036 10.288 250.664 o
9 3 1 2512.690 2554.450 38.697 9.783 o
9 3 2 9.907 8.671 9.923 510.656 o
9 3 3 6554.450 6626.490 86.259 2.096 o
9 3 4 3884.500 3847.350 55.700 5.001 o
9 3 5 44.499 31.803 12.825 272.961 o
9 3 6 969.608 960.083 25.073 31.372 o
9 3 7 0.710 -24.981 13.263 308.891 o
9 3 8 683.085 657.078 23.292 43.341 o
9 3 9 48.711 51.897 15.367 194.795 o
9 3 10 467.192 422.903 23.685 53.918 o
9 3 11 577.041 573.189 29.375 37.415 o
9 3 12 1.505 17.540 21.600 115.268 o
9 3 13 182.127 209.706 28.490 55.194 o
9 4 0 497.995 523.209 18.015 65.194 o
9 4 1 67.515 53.957 11.368 295.252 o
9 4 2 585.677 595.988 20.095 53.785 o
9 4 3 15.201 -4.337 11.819 366.954 o
9 4 4 46.081 36.218 13.193 257.724 o
9 4 5 3532.270 3561.710 55.996 5.494 o
9 4 6 23.400 30.400 15.834 199.484 o
9 4 7 512.672 482.886 21.442 56.359 o
9 4 8 122.318 122.240 18.155 124.063 o
9 4 9 527.238 569.706 25.855 44.631 o
9 4 10 26.910 3.063 20.403 125.872 o
9 4 11 56.549 30.352 23.822 89.399 o
9 5 0 97.776 77.447 13.588 205.374 o
9 5 1 33.901 7.908 12.592 301.898 o
9 5 2 160.220 134.896 15.902 139.669 o
9 5 3 50.370 46.051 13.210 250.747 o
9 5 4 103.872 62.575 15.320 173.213 o
9 5 5 5.604 -25.529 15.051 237.050 o
9 5 6 1292.230 1348.940 35.233 18.921 o
9 5 7 1.914 7.850 19.176 146.762 o
9 5 8 72.867 89.405 20.542 110.905 o
9 5 9 20.967 26.965 23.268 97.026 o
9 6 0 3.917 1.324 16.443 199.486 o
9 6 1 0.332 16.530 16.836 188.836 o
9 6 2 9.948 8.411 18.633 153.272 o
9 6 3 8.313 -5.409 17.910 167.284 o
9 6 4 6.238 25.057 20.374 127.876 o
9 6 5 970.009 954.206 33.976 24.106 o
9 6 6 5.213 17.829 21.059 120.596 o
10 0 0 5.559 1.783 8.972 646.830 o
10 0 2 6.561 -13.640 11.561 396.336 o
10 0 4 3451.470 3520.720 70.064 4.741 o
10 0 6 3693.950 3853.000 75.626 4.152 o
10 0 8 1114.320 1091.660 42.070 17.657 o
10 0 10 1317.830 1384.660 47.701 13.752 o
10 0 12 29.592 17.121 26.669 74.272 o
10 0 14 154.764 142.224 46.593 23.607 o
10 1 0 531.600 559.392 15.984 67.518 o
10 1 1 148.628 139.434 10.948 216.945 o
10 1 2 147.988 134.920 12.136 196.863 o
10 1 3 1672.430 1642.020 30.219 17.221 o
10 1 4 114.294 95.879 11.692 233.775 o
10 1 5 2279.700 2343.470 41.465 10.333 o
10 1 6 47.969 34.760 11.983 300.004 o
10 1 7 1053.170 1068.240 26.057 28.360 o
10 1 8 69.517 64.501 14.324 205.695 o
10 1 9 2182.760 2129.530 42.216 10.815 o
10 1 10 262.726 265.427 18.834 90.532 o
10 1 11 416.419 397.763 23.820 56.180 o
10 1 12 232.358 229.560 24.122 68.388 o
10 1 13 50.885 52.357 22.531 98.570 o
10 1 14 39.936 29.102 26.498 74.225 o
10 2 0 560.847 597.255 17.693 60.352 o
10 2 1 4055.610 4032.570 57.319 4.679 o
10 2 2 2148.200 2184.430 35.162 12.157 o
10 2 3 140.455 129.883 11.932 205.182 o
10 2 4 3432.280 3460.720 56.325 5.641 o
10 2 5 4.880 6.689 11.274 413.108 o
10 2 6 1562.270 1564.420 30.473 18.171 o
10 2 7 311.904 313.543 17.396 90.806 o
10 2 8 2787.660 2692.810 47.145 7.951 o
10 2 9 45.521 57.327 14.758 208.682 o
10 2 10 66.664 34.951 17.955 146.614 o
10 2 11 386.356 380.666 24.230 56.675 o
10 2 12 103.407 65.755 21.235 102.502 o
10 2 13 74.442 110.038 25.614 74.365 o
10 3 0 3571.280 3687.960 53.785 5.516 o
10 3 1 224.546 226.108 13.295 141.481 o
10 3 2 4103.990 4119.730 61.433 4.417 o
10 3 3 387.034 347.112 15.366 91.021 o
10 3 4 29.484 42.383 12.680 286.465 o
10 3 5 70.423 43.328 13.299 236.128 o
10 3 6 196.151 166.569 16.654 121.698 o
10 3 7 1184.320 1238.000 30.689 22.657 o
10 3 8 178.734 138.447 16.601 127.975 o
10 3 9 445.073 434.906 23.724 54.468 o
10 3 10 159.343 121.611 20.263 100.308 o
10 3 11 69.218 43.736 22.460 97.657 o
10 3 12 175.256 187.192 29.446 52.853 o
10 4 0 44.273 37.812 12.058 299.119 o
10 4 1 2355.100 2466.000 41.338 9.964 o
10 4 2 188.274 194.213 15.715 129.375 o
10 4 3 301.970 321.705 16.895 94.142 o
10 4 4 55.559 33.172 13.476 243.604 o
10 4 5 214.122 165.754 17.116 114.779 o
10 4 6 206.895 174.336 17.304 113.681 o
10 4 7 32.489 20.449 16.899 175.532 o
10 4 8 877.247 935.104 32.021 26.776 o
10 4 9 132.443 120.489 22.679 86.517 o
10 4 10 64.303 28.830 24.110 86.841 o
10 4 11 400.566 369.950 31.997 38.787 o
10 5 0 268.654 264.494 15.901 108.188 o
10 5 1 51.938 49.193 14.404 216.081 o
10 5 2 1761.900 1820.300 36.629 14.275 o
10 5 3 4.159 15.805 15.498 220.373 o
10 5 4 325.893 316.101 22.084 68.462 o
10 5 5 6.124 7.983 14.778 242.922 o
10 5 6 200.679 209.349 21.451 84.154 o
10 5 7 43.629 26.413 19.271 134.700 o
10 5 8 112.416 77.753 21.547 98.336 o
10 5 9 68.694 34.196 22.754 95.912 o
10 6 0 1.158 -3.360 16.993 188.164 o
10 6 1 970.770 988.587 32.503 24.999 o
10 6 2 63.386 42.733 19.137 131.021 o
10 6 3 334.401 312.288 25.305 57.161 o
10 6 4 47.927 1.422 21.225 113.786 o
10 6 5 119.327 143.297 25.663 70.487 o
11 0 0 3632.810 3566.300 86.410 3.769 o
11 0 2 9802.220 9523.710 182.000 0.783 o
11 0 4 413.085 430.150 20.410 65.770 o
11 0 6 1181.310 1181.160 34.342 20.879 o
11 0 8 1799.750 1832.170 47.148 11.459 o
11 0 10 393.118 309.217 26.691 51.118 o
11 0 12 1821.650 1905.730 71.034 7.117 o
11 1 0 47.364 30.225 9.462 433.008 o
11 1 1 4947.770 4764.110 71.466 3.318 o
11 1 2 47.442 33.627 8.138 526.105 o
11 1 3 1671.280 1691.920 32.889 16.207 o
11 1 4 492.785 505.901 17.969 66.172 o
11 1 5 756.406 715.737 20.797 44.129 o
11 1 6 785.051 828.465 22.914 38.863 o
11 1 7 862.719 850.880 24.433 35.060 o
11 1 8 967.562 949.833 27.619 29.228 o
11 1 9 392.643 413.905 20.902 65.820 o
11 1 10 66.854 66.104 17.187 153.908 o
11 1 11 1033.030 1146.060 35.517 21.598 o
11 1 12 68.946 92.614 22.576 94.329 o
11 1 13 688.201 685.901 36.923 26.010 o
11 2 0 4733.560 4618.390 66.413 3.629 o
11 2 1 380.950 395.337 15.399 88.934 o
11 2 2 133.655 116.101 13.268 187.448 o
11 2 3 67.960 28.599 9.630 387.110 o
11 2 4 1018.960 1033.540 23.990 30.837 o
11 2 5 1311.330 1295.090 27.393 22.895 o
11 2 6 54.342 34.171 13.947 230.722 o
11 2 7 644.536 624.124 22.100 47.084 o
11 2 8 22.887 8.331 14.150 252.376 o
11 2 9 66.522 66.043 16.110 171.371 o
11 2 10 410.440 433.386 23.762 55.835 o
11 2 11 3.345 3.279 21.251 119.835 o
11 2 12 740.972 763.773 36.971 25.028 o
11 3 0 1264.420 1345.880 28.312 22.631 o
11 3 1 776.783 859.528 21.401 40.619 o
11 3 2 101.302 84.823 11.296 256.242 o
11 3 3 171.808 165.196 14.008 155.476 o
11 3 4 60.794 37.116 11.053 323.442 o
11 3 5 114.932 80.955 14.998 171.789 o
11 3 6 436.594 395.724 19.938 66.934 o
11 3 7 12.648 12.820 15.350 220.861 o
11 3 8 357.151 325.366 22.158 66.089 o
11 3 9 481.049 518.409 29.326 40.166 o
11 3 10 142.811 139.332 22.197 87.810 o
11 3 11 369.315 405.277 31.576 39.826 o
11 4 0 793.742 871.952 24.350 36.394 o
11 4 1 760.262 804.979 22.639 40.147 o
11 4 2 382.169 410.804 18.106 76.751 o
11 4 3 489.957 480.948 19.840 61.747 o
11 4 4 632.967 621.408 21.999 47.708 o
11 4 5 979.781 995.288 30.497 26.386 o
11 4 6 46.575 63.410 17.100 161.121 o
11 4 7 779.382 810.116 32.209 28.655 o
11 4 8 8.031 -34.423 20.047 133.981 o
11 4 9 446.852 418.777 30.817 39.407 o
11 4 10 417.419 416.911 34.069 34.677 o
11 5 0 59.441 41.673 14.079 222.297 o
11 5 1 154.030 123.689 18.085 119.247 o
11 5 2 274.933 230.858 19.631 86.610 o
11 5 3 112.209 122.191 17.296 135.390 o
11 5 4 720.802 726.514 27.039 36.146 o
11 5 5 0.323 -5.627 17.869 170.460 o
11 5 6 635.876 732.505 34.003 29.244 o
11 5 7 22.315 -19.805 21.021 119.767 o
11 5 8 608.776 607.952 32.414 32.359 o
11 6 0 8.583 3.117 17.308 178.325 o
11 6 1 7.235 -3.878 18.861 151.322 o
11 6 2 39.014 36.968 21.885 106.311 o
11 6 3 304.309 265.223 26.350 56.176 o
11 6 4 40.260 21.188 24.922 83.713 o
12 0 0 1.823 -8.035 12.756 332.544 o
12 0 2 380.539 377.263 21.918 64.160 o
12 0 4 4590.370 4799.190 92.857 2.853 o
12 0 6 1361.570 1376.760 39.374 16.608 o
12 0 8 1614.870 1635.450 48.739 11.969 o
12 0 10 208.154 179.940 23.884 72.351 o
12 0 12 35.860 32.894 29.535 60.336 o
12 1 0 890.132 894.162 23.657 34.885 o
12 1 1 598.818 586.205 19.326 55.072 o
12 1 2 180.804 136.743 12.943 171.131 o
12 1 3 1428.160 1388.440 28.826 20.620 o
12 1 4 894.584 926.562 24.914 33.180 o
12 1 5 2282.240 2357.550 41.107 10.363 o
12 1 6 77.876 57.213 14.038 209.889 o
12 1 7 2462.940 2517.970 45.536 9.022 o
12 1 8 2.438 15.569 14.690 245.681 o
12 1 9 1657.920 1634.720 37.436 15.010 o
12 1 10 115.490 99.835 21.000 100.995 o
12 1 11 50.900 10.964 19.824 127.941 o
12 1 12 10.145 20.842 21.309 116.886 o
12 2 0 21.342 10.929 11.351 377.479 o
12 2 1 525.438 543.235 19.154 60.057 o
12 2 2 276.633 257.004 16.503 103.582 o
12 2 3 161.188 130.265 14.112 162.398 o
12 2 4 2180.530 2211.740 43.294 10.506 o
12 2 5 324.014 325.961 17.204 89.885 o
12 2 6 937.601 931.832 25.787 31.509 o
12 2 7 137.751 106.910 16.677 138.816 o
12 2 8 937.547 985.997 28.183 28.917 o
12 2 9 286.338 260.014 21.746 74.201 o
12 2 10 79.346 59.780 20.706 110.509 o
12 2 11 330.608 311.936 28.902 47.565 o
12 2 12 26.966 9.427 25.630 80.662 o
12 3 0 26.434 15.094 12.024 331.741 o
12 3 1 18.895 -5.465 12.316 335.068 o
12 3 2 1222.380 1224.120 27.683 24.087 o
12 3 3 331.129 323.129 17.344 88.591 o
12 3 4 43.227 19.181 13.540 254.597 o
12 3 5 1465.820 1561.070 34.504 17.326 o
12 3 6 0.710 -19.219 14.076 274.313 o
12 3 7 535.568 504.468 24.325 48.435 o
12 3 8 171.173 158.406 20.785 93.332 o
12 3 9 311.222 264.825 24.241 62.786 o
12 3 10 415.287 463.324 32.795 36.285 o
12 3 11 189.080 190.592 29.892 51.047 o
12 4 0 0.373 -7.770 13.367 304.434 o
12 4 1 1324.040 1379.670 29.953 21.061 o
12 4 2 39.246 17.528 13.061 274.568 o
12 4 3 689.626 672.054 23.784 42.167 o
12 4 4 338.364 288.858 20.078 76.695 o
12 4 5 55.744 36.638 17.320 158.748 o
12 4 6 714.783 745.484 30.371 32.018 o
12 4 7 1.868 -33.525 19.704 139.882 o
12 4 8 14.191 -4.989 22.158 109.107 o
12 4 9 57.648 58.452 24.652 82.714 o
12 5 0 1332.930 1402.530 36.296 17.982 o
12 5 1 6.104 5.806 17.482 175.230 o
12 5 2 1616.640 1657.890 42.646 13.584 o
12 5 3 17.976 7.183 18.009 161.729 o
12 5 4 69.092 81.487 19.214 125.599 o
12 5 5 136.490 132.305 22.390 87.463 o
12 5 6 18.618 15.933 21.753 111.488 o
12 5 7 138.320 155.910 25.352 70.487 o
12 6 0 5.934 11.264 21.050 121.088 o
12 6 1 219.638 186.480 25.116 66.194 o
12 6 2 1.719 35.922 23.515 96.513 o
12 6 3 331.498 309.719 29.379 46.445 o
13 0 0 1826.500 1713.880 47.991 11.367 o
13 0 2 2121.050 2208.860 63.423 7.517 o
13 0 4 92.358 78.550 20.913 105.762 o
13 0 6 129.153 138.439 20.099 104.203 o
13 0 8 1331.320 1377.100 40.843 16.192 o
13 0 10 1180.080 1200.830 40.996 17.462 o
13 0 12 2046.310 2029.280 68.515 7.086 o
13 1 0 31.986 3.010 11.509 358.855 o
13 1 1 4773.930 4740.230 76.092 3.274 o
13 1 2 83.884 86.385 13.458 212.799 o
13 1 3 445.073 455.511 18.802 68.225 o
13 1 4 136.279 121.438 15.018 158.615 o
13 1 5 34.534 -12.898 13.128 283.282 o
13 1 6 3.101 -14.569 12.370 351.844 o
13 1 7 191.230 177.715 16.613 121.950 o
13 1 8 2.966 27.640 15.566 216.147 o
13 1 9 570.971 546.557 24.395 46.456 o
13 1 10 53.199 36.891 19.512 128.934 o
13 1 11 977.202 942.592 34.343 23.827 o
13 1 12 38.763 32.266 41.297 31.349 o
13 2 0 3777.820 3823.590 59.220 4.930 o
13 2 1 11.942 -1.309 12.507 333.551 o
13 2 2 1566.730 1610.500 34.943 16.391 o
13 2 3 968.249 995.708 26.571 29.775 o
13 2 4 1387.080 1401.440 32.950 19.063 o
13 2 5 721.036 752.461 23.291 40.967 o
13 2 6 6.146 -6.060 14.659 249.351 o
13 2 7 65.066 75.311 18.151 139.779 o
13 2 8 489.212 466.702 23.541 52.541 o
13 2 9 372.433 365.995 25.267 54.628 o
13 2 10 1063.840 1060.890 37.369 20.592 o
13 2 11 11.131 0.875 24.490 89.805 o
13 3 0 0.838 -13.522 12.605 341.746 o
13 3 1 1224.560 1233.020 29.316 23.066 o
13 3 2 110.438 81.539 14.486 181.929 o
13 3 3 312.328 292.460 20.088 78.514 o
13 3 4 1039.680 1030.640 27.128 27.995 o
13 3 5 83.578 76.211 15.682 171.534 o
13 3 6 1221.980 1335.850 34.164 20.015 o
13 3 7 436.602 359.544 28.298 45.248 o
13 3 8 551.551 578.105 27.884 40.286 o
13 3 9 148.711 177.065 25.660 67.941 o
13 3 10 135.010 177.104 30.603 50.848 o
13 4 0 272.469 268.022 18.904 89.032 o
13 4 1 282.099 289.557 17.464 95.002 o
13 4 2 192.873 174.938 17.276 116.071 o
13 4 3 420.750 437.734 20.300 65.452 o
13 4 4 3.406 21.276 18.672 152.666 o
13 4 5 802.042 874.908 30.695 29.367 o
13 4 6 68.016 19.446 18.186 144.850 o
13 4 7 650.921 761.904 33.615 29.263 o
13 4 8 18.060 31.901 26.207 77.092 o
13 5 0 128.832 103.112 19.932 107.897 o
13 5 1 55.445 34.034 18.913 136.204 o
13 5 2 414.981 437.000 25.618 50.817 o
13 5 3 10.607 5.563 20.677 125.136 o
13 5 4 434.752 415.087 26.006 49.587 o
13 5 5 0.510 11.696 22.963 102.567 o
13 5 6 191.059 207.636 27.852 56.974 o
13 6 0 1.551 4.605 21.573 116.463 o
13 6 1 505.728 506.341 38.397 27.441 o
14 0 0 2140.820 2172.420 58.275 8.226 o
14 0 2 1023.070 1042.670 43.081 17.826 o
14 0 4 3699.320 3819.820 94.019 3.359 o
14 0 6 1806.960 1845.630 61.243 8.647 o
14 0 8 995.360 1030.890 49.460 15.075 o
14 0 10 6.796 36.706 27.231 72.035 o
14 1 0 738.208 731.267 23.192 40.933 o
14 1 1 1287.750 1303.960 33.448 19.976 o
14 1 2 2.881 8.508 14.007 271.902 o
14 1 3 780.272 756.868 24.022 38.421 o
14 1 4 0.364 -11.955 14.191 270.127 o
14 1 5 3583.390 3669.570 60.035 5.143 o
14 1 6 43.030 14.700 14.961 215.280 o
14 1 7 1251.270 1275.840 32.451 20.898 o
14 1 8 140.441 151.876 17.674 123.128 o
14 1 9 267.879 242.934 21.966 75.094 o
14 1 10 24.987 -2.990 20.269 128.081 o
14 1 11 80.998 74.523 22.656 93.445 o
14 2 0 7.521 2.015 12.459 340.114 o
14 2 1 628.574 649.069 22.100 47.203 o
14 2 2 464.396 451.172 20.732 61.367 o
14 2 3 67.193 48.541 14.447 207.755 o
14 2 4 1629.080 1685.810 37.399 15.038 o
14 2 5 65.833 56.011 15.944 176.224 o
14 2 6 684.638 743.581 27.318 36.350 o
14 2 7 405.919 406.159 22.409 60.540 o
14 2 8 538.159 489.314 25.554 46.080 o
14 2 9 89.899 82.114 22.351 94.430 o
14 2 10 29.946 39.585 23.275 95.461 o
14 3 0 945.829 988.706 28.943 28.131 o
14 3 1 118.771 105.020 16.025 151.847 o
14 3 2 1040.760 1042.600 28.688 26.704 o
14 3 3 1684.600 1723.880 40.660 13.724 o
14 3 4 9.575 20.080 17.588 169.858 o
14 3 5 377.232 369.270 21.612 65.599 o
14 3 6 25.101 29.096 18.129 154.917 o
14 3 7 1171.460 1235.310 36.524 19.583 o
14 3 8 237.563 239.668 26.631 58.526 o
14 3 9 137.614 149.211 26.619 65.152 o
14 4 0 0.977 -16.115 14.928 243.778 o
14 4 1 537.853 544.794 22.090 52.452 o
14 4 2 415.423 378.130 20.381 67.281 o
14 4 3 241.497 211.265 19.639 90.741 o
14 4 4 115.971 79.819 20.914 102.800 o
14 4 5 48.754 42.337 21.438 108.867 o
14 4 6 256.392 243.312 25.009 63.283 o
14 4 7 133.745 156.714 28.387 58.365 o
14 5 0 536.643 483.202 29.198 39.526 o
14 5 1 5.014 -46.938 19.790 138.039 o
14 5 2 100.413 92.748 22.744 90.154 o
14 5 3 67.485 76.108 23.632 87.794 o
14 5 4 150.503 100.203 25.241 71.924 o
15 0 0 519.401 615.750 31.021 35.687 o
15 0 2 3320.570 3309.560 96.096 3.546 o
15 0 4 78.468 24.488 22.373 98.390 o
15 0 6 246.392 271.044 34.334 38.444 o
15 0 8 1380.000 1380.530 52.989 11.945 o
15 0 10 1193.960 1159.800 56.497 11.780 o
15 1 0 30.011 -8.241 13.086 288.867 o
15 1 1 3332.540 3371.540 59.571 5.584 o
15 1 2 18.565 1.499 14.645 241.431 o
15 1 3 140.931 124.277 13.739 175.485 o
15 1 4 151.667 129.853 16.701 133.157 o
15 1 5 13.752 -3.544 15.133 229.877 o
15 1 6 209.712 216.576 20.004 91.467 o
15 1 7 598.388 583.498 26.894 40.725 o
15 1 8 5.901 16.500 17.624 170.867 o
15 1 9 1272.480 1231.000 35.076 19.576 o
15 1 10 2.222 -1.257 20.203 133.017 o
15 2 0 1698.310 1746.640 37.254 14.584 o
15 2 1 470.070 487.733 20.995 59.416 o
15 2 2 148.680 103.145 14.302 167.897 o
15 2 3 643.553 615.317 23.621 44.575 o
15 2 4 0.534 10.059 15.856 213.908 o
15 2 5 178.705 157.973 19.801 99.335 o
15 2 6 387.273 380.628 23.369 59.158 o
15 2 7 503.420 504.348 27.248 43.562 o
15 2 8 1241.600 1301.050 39.271 17.577 o
15 2 9 14.077 -13.352 20.329 129.245 o
15 3 0 425.327 417.011 20.751 64.351 o
15 3 1 748.543 816.577 27.476 34.172 o
15 3 2 728.426 715.214 27.106 36.019 o
15 3 3 150.093 158.452 19.344 106.301 o
15 3 4 796.302 837.323 29.619 30.811 o
15 3 5 0.497 -9.672 18.279 162.849 o
15 3 6 650.006 598.223 30.527 34.166 o
15 3 7 280.306 264.737 26.291 57.341 o
15 3 8 155.597 182.648 27.334 60.751 o
15 4 0 244.114 205.228 21.230 81.904 o
15 4 1 404.320 388.589 22.471 60.869 o
15 4 2 95.557 103.483 18.665 125.051 o
15 4 3 705.276 675.192 30.185 32.975 o
15 4 4 71.779 77.953 22.144 98.066 o
15 4 5 810.171 829.668 35.691 25.061 o
15 4 6 108.688 98.779 25.073 75.389 o
15 5 0 34.900 18.648 22.699 100.700 o
15 5 1 14.778 13.990 22.993 100.625 o
15 5 2 32.802 58.270 25.079 81.910 o
15 5 3 40.983 32.653 25.838 77.709 o
16 0 0 1203.730 1237.990 40.188 17.583 o
16 0 2 1614.470 1523.520 58.911 9.765 o
16 0 4 1959.390 2051.400 68.187 7.226 o
16 0 6 777.330 737.535 46.657 18.116 o
16 0 8 159.474 137.694 31.301 48.745 o
16 1 0 96.459 84.215 15.860 163.381 o
16 1 1 910.238 929.697 28.481 29.471 o
16 1 2 1.582 -13.122 14.778 248.351 o
16 1 3 1737.600 1737.850 40.151 13.607 o
16 1 4 32.717 40.569 19.143 137.126 o
16 1 5 2183.450 2336.020 49.850 9.248 o
16 1 6 1.371 24.274 20.016 133.348 o
16 1 7 162.077 146.422 22.529 83.856 o
16 1 8 47.724 62.646 21.637 105.916 o
16 1 9 16.434 10.373 21.606 113.630 o
16 2 0 1053.170 1052.230 30.296 25.315 o
16 2 1 248.616 246.312 18.530 94.832 o
16 2 2 1459.130 1510.490 36.460 16.783 o
16 2 3 149.108 180.297 19.739 101.975 o
16 2 4 2414.760 2448.950 50.936 8.471 o
16 2 5 178.233 138.076 18.200 113.280 o
16 2 6 628.402 620.309 28.555 37.078 o
16 2 7 79.625 62.328 22.787 93.213 o
16 2 8 113.245 80.796 23.501 84.657 o
16 3 0 617.467 634.544 26.517 40.239 o
16 3 1 207.116 201.943 20.269 90.828 o
16 3 2 311.328 286.181 21.998 70.625 o
16 3 3 946.875 961.136 31.024 26.583 o
16 3 4 3.160 -11.405 20.993 123.064 o
16 3 5 220.479 234.848 22.962 74.034 o
16 3 6 381.405 301.788 25.857 53.892 o
16 3 7 296.291 268.841 29.064 48.817 o
16 4 0 55.357 50.471 20.862 112.943 o
16 4 1 775.831 825.044 32.193 28.619 o
16 4 2 363.698 402.954 26.226 51.703 o
16 4 3 7.057 -7.271 21.540 116.362 o
16 4 4 142.674 170.547 24.212 75.275 o
16 5 0 1053.830 1066.810 40.813 18.734 o
17 0 0 969.000 1022.230 40.162 19.807 o
17 0 2 351.778 333.959 40.985 27.067 o
17 0 4 140.840 97.733 32.890 45.573 o
17 0 6 962.549 982.640 54.444 13.363 o
17 0 8 475.696 479.125 50.800 17.812 o
17 1 0 193.957 182.084 18.854 102.905 o
17 1 1 620.193 615.276 25.221 42.524 o
17 1 2 298.584 290.503 21.801 72.114 o
17 1 3 58.676 47.721 18.719 136.657 o
17 1 4 156.305 138.834 22.989 81.977 o
17 1 5 251.294 225.941 23.833 68.597 o
17 1 6 40.971 -22.761 22.025 107.046 o
17 1 7 730.756 696.233 32.833 29.452 o
17 2 0 1084.210 1096.470 32.528 23.229 o
17 2 1 550.809 535.645 25.125 45.834 o
17 2 2 226.588 227.021 21.739 79.805 o
17 2 3 274.199 247.486 23.171 69.337 o
17 2 4 76.264 43.802 20.227 116.731 o
17 2 5 45.859 32.632 20.544 118.878 o
17 2 6 274.042 297.247 27.428 53.515 o
17 2 7 125.067 123.351 24.043 78.988 o
17 3 0 126.460 141.027 20.258 103.113 o
17 3 1 381.276 351.093 24.197 57.629 o
17 3 2 637.322 622.184 28.205 37.379 o
17 3 3 17.210 8.816 19.922 133.046 o
17 3 4 419.839 374.199 26.330 50.002 o
17 3 5 227.912 255.635 26.305 59.706 o
17 4 0 245.975 231.180 24.866 64.647 o
17 4 1 693.994 652.393 33.398 29.652 o
17 4 2 12.138 19.282 21.436 115.378 o
17 4 3 774.302 721.305 33.132 28.403 o
18 0 0 1932.680 1845.300 62.027 8.302 o
18 0 2 1805.850 1616.150 70.741 7.356 o
18 0 4 1029.690 1065.440 56.553 12.335 o
18 0 6 638.262 702.915 53.797 15.170 o
18 1 0 195.346 159.317 17.554 114.546 o
18 1 1 1670.760 1724.470 42.790 13.189 o
18 1 2 50.467 -1.663 19.222 136.597 o
18 1 3 1346.560 1393.460 41.996 15.627 o
18 1 4 0.452 -9.441 19.756 139.438 o
18 1 5 596.312 586.215 33.307 31.612 o
18 1 6 2.974 19.581 25.573 82.348 o
18 2 0 1870.660 1963.770 47.084 11.056 o
18 2 1 104.381 74.866 19.255 119.816 o
18 2 2 681.183 683.815 30.665 32.728 o
18 2 3 37.462 41.148 20.009 125.484 o
18 2 4 367.273 347.457 28.018 48.059 o
18 2 5 94.206 88.585 26.841 67.888 o
18 3 0 111.943 53.123 22.432 93.105 o
18 3 1 178.145 178.154 22.242 82.891 o
18 3 2 150.241 149.742 21.927 88.372 o
18 3 3 391.090 406.115 26.572 49.846 o
18 3 4 31.462 5.828 23.684 93.775 o
18 4 0 91.802 82.354 24.138 82.387 o
19 0 0 557.918 550.360 43.075 22.469 o
19 0 2 22.396 43.244 31.616 53.129 o
19 0 4 294.449 253.534 50.344 19.457 o
19 1 0 8.953 17.195 19.903 134.071 o
19 1 1 25.989 -4.798 19.965 131.681 o
19 1 2 23.985 0.308 20.569 124.633 o
19 1 3 33.087 0.349 22.132 106.992 o
19 1 4 84.406 72.847 24.752 79.656 o
19 1 5 476.149 457.333 35.996 30.862 o
19 2 0 348.799 321.010 23.642 61.567 o
19 2 1 13.351 6.307 20.626 125.225 o
19 2 2 45.614 74.556 22.738 96.328 o
19 2 3 286.678 241.054 25.787 59.209 o
19 2 4 68.044 85.051 27.121 68.041 o
19 3 0 274.526 259.667 28.042 52.403 o
19 3 1 15.839 72.205 23.825 91.116 o
19 3 2 330.356 245.200 29.678 46.666 o
20 0 0 1278.620 1344.770 66.545 9.005 o
20 0 2 1099.230 1199.530 80.339 6.975 o
20 1 0 69.567 48.970 22.252 98.997 o
20 1 1 1617.450 1604.820 49.132 11.909 o
20 1 2 2.738 20.181 20.501 127.341 o
20 1 3 783.355 794.769 39.183 22.738 o
20 2 0 215.679 184.185 24.882 67.428 o
20 2 1 15.405 15.072 22.361 106.118 o
20 2 2 300.813 324.374 111.311 4.294 o
21 0 0 260.332 334.200 39.576 29.680 o
21 1 0 132.847 111.391 25.468 71.546 o
