# Supplementary material for: Nucleophilic substitution of a phthalimidyl group with morpholine in an N1-methyl-1,2,3-triazole: crystallographic evidence for migration of the methyl­ene bridge
Source: Acta Crystallogr C Struct Chem. 2026 Mar 24;82(Pt 4):144–50. doi: 10.1107/S2053229626002810 (PMC13051533; doi:10.1107/S2053229626002810)
Supplement: Supplementary file 10 [file c-82-00144-sup10.txt]

34
Coordinates from ORCA-job PRP166_15463_1 E -3373.088889356776
  C           8.11936310805106      3.77045473131338      5.30966433620560
  H           8.68829470185352      4.68797832967953      5.34193683050600
  C           6.84468330245625      3.75464409187177      4.76027336584439
  H           6.43738301222131      4.67718975617228      4.36962152824638
  C           6.09222105628800      2.57762392158168      4.70938067816132
  C           4.74761075408407      2.56646905148951      4.12836450781074
  C           4.00787691647490      3.59904394100120      3.51910069735112
  H           4.26442088731046      4.62833531657643      3.34013477108135
  C           6.65659945770236      1.40750323474804      5.22871878581438
  H           6.08911456202438      0.48860980098141      5.19664814806057
  C           7.92874675159454      1.41040950669249      5.78070174878130
  H           8.35274250234124      0.49979048860359      6.17804386839209
  C           8.65331718792271      2.59474883127406      5.81737574488921
  C           1.72356338477579      0.92967174574363      3.31272158526212
  H           1.23245161081304      1.26687319346254      2.40236463455465
  H           2.15996679644124     -0.05528428962525      3.16008974466258
  C           1.25408437552457      0.30104249440592      5.63389316721170
  H           1.97103235224287      0.96383261208234      6.13800940480717
  H           1.76565737098575     -0.63995671220512      5.42304137029756
  C           0.07023838804385      0.04875893726312      6.55666197799677
  H          -0.57852420028567     -0.72312929268638      6.12249140915711
  H           0.41242760655259     -0.28898865858637      7.53411080757598
  C          -1.15542026232167      1.77690533913274      5.55481091490771
  H          -1.69804148055361      2.68661550995513      5.80881861033233
  H          -1.85054306381124      1.07028176630132      5.08288989011833
  C          -0.01222692772405      2.08621899503994      4.59861928556555
  H          -0.41261550106282      2.42916556621160      3.64276613337770
  H           0.59784723787733      2.90016038566034      5.01435795821261
  N           2.83168730098966      3.11800793365268      3.13323704203773
  N           2.87182822267367      1.84305612303889      3.49790525269721
  N           3.98980366669306      1.46409589404634      4.09767819251589
  N           0.77374510473206      0.87352351318424      4.37764546742784
  O          -0.67606729279670      1.23630784622099      6.77724496564822
  Br         10.40610110988539      2.60551009571589      6.57587717448859
