# Supplementary material for: Nucleophilic substitution of a phthalimidyl group with morpholine in an N1-methyl-1,2,3-triazole: crystallographic evidence for migration of the methyl­ene bridge
Source: Acta Crystallogr C Struct Chem. 2026 Mar 24;82(Pt 4):144–50. doi: 10.1107/S2053229626002810 (PMC13051533; doi:10.1107/S2053229626002810)
Supplement: Supplementary file 11 [file c-82-00144-sup11.txt]

34
Coordinates from ORCA-job PRP166_15463_2 E -3373.080927007500
  C           7.61090075653630      4.26379905610993      5.26840865744089
  H           7.69943511727929      5.34016572090793      5.25202981242671
  C           6.42966207923578      3.65058156789793      4.87581886235596
  H           5.60453093894791      4.27383920944262      4.55725549518542
  C           6.29547104130668      2.25889377249852      4.89052621397210
  C           5.05399341505735      1.60455881309319      4.47398807924252
  C           3.88375097918202      2.13557600758523      3.97178060270435
  C           7.38567670543701      1.49229274082737      5.31532647445048
  H           7.29512125085423      0.41585577057424      5.33209231965427
  C           8.57162292191869      2.09378398453948      5.71102818447783
  H           9.40608525037286      1.48987482594648      6.03638292235956
  C           8.67675654877437      3.47780867550270      5.68408065300691
  C           1.68813267261103      1.01925123520130      3.26067907798255
  C           0.57225517183751      0.04920309617201      5.21267229945227
  H           1.42350298790619      0.05205925470139      5.90675397793082
  H           0.58794643899354     -0.90130724803734      4.67713429654856
  C          -0.72232773609469      0.17664133459157      6.00193955727738
  H          -1.58053026756370      0.02707529014915      5.33417692904063
  H          -0.76042059185337     -0.56811459444220      6.79549925546082
  C          -0.76144097141776      2.49765179879285      5.68418448594134
  H          -0.82947802497033      3.42890604663265      6.24524506196722
  H          -1.61703490514294      2.43305162597777      4.99942436903448
  C           0.53423155725927      2.44772751217499      4.88450941084634
  H           0.51619765315467      3.22248519678803      4.11392055831177
  H           1.37710592099120      2.65782673009078      5.56024113150177
  N           3.08272270728270      1.06900760399424      3.75079917762981
  N           3.71402038246819     -0.06776539063053      4.09665269533120
  N           4.89284211654180      0.24889167926414      4.52868240870808
  N           0.65801557126029      1.14226718627805      4.24339652397486
  O          -0.82079908077267      1.44604408398849      6.63300944614253
  Br         10.30739622759907      4.31314023107054      6.22569873294932
  H           3.57546728189940      3.14037026827521      3.74938510255898
  H           1.58588428129810      1.81907431830650      2.52763436758560
  H           1.60018360180993      0.05757259573475      2.75914285654655
